# Supplementary material for: Observations and Models of Highly Intermittent Phytoplankton Distributions
Source: PLoS One. 2014 May 2;9(5):e94797. doi: 10.1371/journal.pone.0094797 (PMC4008380; doi:10.1371/journal.pone.0094797)
Supplement: Dataset S1 — Experimental dataset. Phytoplankton data as collected by four sampling methods, namely Niskin bottle, Seapoint fluorometer, light emitting diode (LED) sensor and laser sensor, are given in this file. (XLSX) [file pone.0094797.s011.xlsx]

## Sheet: Fig1A
Laser	depth					LED	depth					SeaPoint	depth					Niskin	depth
34.7706	-2.50857					56.1033	-2.50857					67.012	-1.8					56.295	3.1
46.9914	-2.51011					53.509	-2.51011					68.8474	-1.9					52	11.3
166.134	-2.51164					52.0051	-2.51164					66.8832	-1.9					64.21	14.4
83.4467	-2.51318					52.193	-2.51318					62.4932	-1.9					25.16	20.9
61.5321	-2.51471					52.7194	-2.51471					61.5737	-1.9					9.825	31.1
44.6094	-2.51625					57.9456	-2.51625					60.5933	-1.9					3.355	41.5
31.063	-2.51778					59.6751	-2.51778					58.2999	-1.9					1.295	51.9
51.2998	-2.51932					57.3064	-2.51932					61.8384	-1.9					1.05	61.6
66.3375	-2.52085					55.2009	-2.52085					61.8384	-1.9					1.005	72.2
94.0104	-2.52238					55.2385	-2.52238					60.3966	-2					0.58	80.8
96.6203	-2.52392					64.4501	-2.52392					62.7544	-2					0.37	92.1
40.6739	-2.52545					62.119	-2.52545					63.5415	-2					0.215	102.5
30.4001	-2.52698					58.9983	-2.52698					68.5862	-2
37.0284	-2.52851					50.8395	-2.52851					73.6954	-2
24.2897	-2.53004					46.4781	-2.53004					68.3895	-2.1
18.5315	-2.53157					48.8468	-2.53157					65.4413	-2.1
47.6749	-2.5331					50.5387	-2.5331					65.4413	-2.2
98.8159	-2.53463					53.321	-2.53463					67.8635	-2.2
32.9686	-2.53616					53.9978	-2.53616					73.7598	-2.3
22.322	-2.53769					52.7194	-2.53769					73.4342	-2.3
44.9408	-2.53922					53.9226	-2.53922					70.4861	-2.3
39.4932	-2.54075					56.0281	-2.54075					67.47	-2.4
79.2626	-2.54227					54.6745	-2.54227					56.2033	-2.4
37.0491	-2.5438					57.4192	-2.5438					52.926	-2.4
32.7614	-2.54533					56.7048	-2.54533					52.926	-2.4
36.1791	-2.54685					56.2161	-2.54685					55.4162	-2.6
24.3933	-2.54838					57.3816	-2.54838					58.2355	-2.6
23.1091	-2.54991					58.3216	-2.54991					58.4323	-2.6
36.9041	-2.55143					60.6902	-2.55143					55.4162	-2.6
21.2449	-2.55296					58.9231	-2.55296					52.3392	-2.7
25.0975	-2.55448					58.2464	-2.55448					57.9064	-2.8
107.101	-2.55601					64.0365	-2.55601					66.4216	-2.9
139.248	-2.55754					60.3519	-2.55754					66.4216	-3
85.6008	-2.55906					57.156	-2.55906					70.0925	-3
47.53	-2.56059					54.6369	-2.56059					60.8545	-3
56.2709	-2.56211					53.0202	-2.56211					55.5486	-3.1
24.4554	-2.56364					50.7267	-2.56364					54.4359	-3.1
37.7326	-2.56516					52.569	-2.56516					53.3196	-3.1
51.1962	-2.56669					51.8171	-2.56669					47.0977	-3.1
32.0779	-2.56821					55.3513	-2.56821					46.1138	-3.2
27.7281	-2.56974					57.1184	-2.56974					46.1138	-3.3
33.735	-2.57126					60.4271	-2.57126					49.5199	-3.3
28.4945	-2.57278					59.9383	-2.57278					53.9099	-3.3
19.1943	-2.57431					60.2391	-2.57431					51.1586	-3.3
16.543	-2.57583					59.1487	-2.57583					52.4036	-3.3
17.1437	-2.57736					64.7509	-2.57736					53.7131	-3.3
19.3393	-2.57889					68.9243	-2.57889					54.8258	-3.4
32.5336	-2.58041					71.2554	-2.58041					55.0226	-3.4
43.3252	-2.58194					72.0449	-2.58194					55.0226	-3.4
74.3743	-2.58346					71.6689	-2.58346					54.9582	-3.5
41.6267	-2.58499					68.3227	-2.58499					52.536	-3.6
19.0493	-2.58651					65.3148	-2.58651					48.9331	-3.6
21.4313	-2.58804					67.1571	-2.58804					52.1425	-3.6
62.6092	-2.58957					65.8788	-2.58957					55.3518	-3.5
53.5989	-2.59109					68.0595	-2.59109					62.5576	-3.5
98.008	-2.59262					72.3081	-2.59262					60.5254	-3.5
149.522	-2.59415					75.0152	-2.59415					60.5254	-3.6
66.089	-2.59568					72.7969	-2.59568					57.5128	-3.6
59.1501	-2.59721					71.9697	-2.59721					53.1908	-3.6
30.3587	-2.59873					67.9467	-2.59873					50.7006	-3.6
41.1296	-2.60026					67.8339	-2.60026					51.4877	-3.7
38.8511	-2.60179					67.9843	-2.60179					52.2713	-3.7
36.2205	-2.60332					72.4961	-2.60332					60.2642	-3.7
34.0871	-2.60485					70.8042	-2.60485					68.2571	-3.7
29.1988	-2.60638					75.8423	-2.60638					68.2571	-3.8
27.2931	-2.60791					74.6392	-2.60791					62.0352	-3.8
30.4001	-2.60945					74.752	-2.60945					55.2874	-3.8
78.9105	-2.61098					74.4888	-2.61098					55.155	-3.9
74.4364	-2.61251					76.0303	-2.61251					60.9869	-3.9
75.5756	-2.61405					79.3014	-2.61405					66.8832	-4
86.3465	-2.61558					75.0904	-2.61558					70.8796	-4
41.2746	-2.61711					67.8715	-2.61711					62.7544	-4
36.7384	-2.61865					71.8193	-2.61865					62.7544	-4.1
58.6737	-2.62018					69.789	-2.62018					60.9869	-4.2
54.1582	-2.62172					72.0825	-2.62172					56.4001	-4.3
33.9007	-2.62326					70.2026	-2.62326					55.4162	-4.3
28.3081	-2.6248					68.5859	-2.6248					53.9099	-4.2
38.1054	-2.62634					70.3906	-2.62634					52.3392	-4.2
32.1815	-2.62787					71.8945	-2.62787					45.8526	-4.3
56.1052	-2.62941					74.752	-2.62941					47.0333	-4.3
48.4828	-2.63096					75.128	-2.63096					47.0333	-4.5
40.9639	-2.6325					75.3536	-2.6325					51.8133	-4.5
40.9017	-2.63404					72.7217	-2.63404					48.0136	-4.6
41.3367	-2.63558					71.293	-2.63558					46.8365	-4.6
90.2406	-2.63713					65.5028	-2.63713					47.8168	-4.6
307.046	-2.63867					64.5629	-2.63867					48.8008	-4.6
188.007	-2.64022					60.3143	-2.64022					43.2336	-4.7
69.4031	-2.64177					62.1942	-2.64177					45.2623	-4.7
82.8045	-2.64331					60.5399	-2.64331					45.2623	-4.8
69.7138	-2.64486					61.5926	-2.64486					44.4107	-4.8
67.3939	-2.64641					63.2469	-2.64641					42.0529	-4.9
37.0905	-2.64796					74.6392	-2.64796					42.2497	-4.9
40.3218	-2.64951					76.7447	-2.64951					43.3624	-5
24.8076	-2.65107					71.8945	-2.65107					44.5431	-5.1
101.985	-2.65262					67.0068	-2.65262					42.1853	-5.1
241.633	-2.65418					65.202	-2.65418					39.6951	-5.2
83.6331	-2.65573					63.2469	-2.65573					39.6951	-5.3
28.7016	-2.65729					59.9759	-2.65729					45.7882	-5.3
30.8558	-2.65885					59.0735	-2.65885					43.6916	-5.3
35.3299	-2.66041					62.1942	-2.66041					47.1621	-5.3
18.9457	-2.66197					64.2997	-2.66197					47.8848	-5.3
39.3897	-2.66353					65.3148	-2.66353					48.6684	-5.4
92.2083	-2.66509					66.0668	-2.66509					45.6558	-5.5
80.6711	-2.66665					67.5707	-2.66665					42.7721	-5.6
37.7533	-2.66822					64.9013	-2.66822					42.7721	-5.7
93.3269	-2.66979					67.3075	-2.66979					44.7399	-5.7
60.745	-2.67135					68.4731	-2.67135					42.8401	-5.8
26.5475	-2.67292					67.9467	-2.67292					42.9045	-5.8
21.8456	-2.67449					73.0977	-2.67449					46.7041	-5.9
25.5532	-2.67606					76.1431	-2.67606					50.5038	-6
22.9434	-2.67764					80.2037	-2.67764					51.4197	-6
22.9641	-2.67921					81.9333	-2.67921					49.7167	-6.1
22.5705	-2.68079					74.5264	-2.68079					49.7167	-6.1
23.2541	-2.68236					73.1353	-2.68236					48.146	-6.1
30.483	-2.68394					68.7739	-2.68394					47.9492	-6.2
45.79	-2.68552					66.6684	-2.68552					48.146	-6.3
24.124	-2.6871					66.2548	-2.6871					49.5879	-6.4
31.4358	-2.68868					61.2542	-2.68868					51.0942	-6.4
47.1364	-2.69027					64.8637	-2.69027					53.452	-6.5
32.2022	-2.69185					62.8333	-2.69185					52.8616	-6.5
54.5517	-2.69344					64.4125	-2.69344					52.8616	-6.6
66.5032	-2.69503					63.1341	-2.69503					55.5486	-6.7
47.3228	-2.69662					65.2772	-2.69662					61.3125	-6.7
88.8942	-2.69821					65.014	-2.69821					60.6577	-6.7
44.0708	-2.6998					64.4501	-2.6998					70.1569	-6.8
60.7036	-2.7014					63.3973	-2.7014					79.7205	-6.8
34.4599	-2.70299					64.2621	-2.70299					77.3627	-6.8
51.3412	-2.70459					63.7733	-2.70459					73.631	-6.9
92.1876	-2.70619					65.6908	-2.70619					73.631	-7
93.6997	-2.70779					68.5107	-2.70779					73.9566	-7
38.3333	-2.70939					70.8418	-2.70939					72.7115	-7
46.0593	-2.711					69.4882	-2.711					69.3698	-7
54.7796	-2.7126					66.706	-2.7126					68.5862	-7.1
31.5808	-2.71421					68.8115	-2.71421					67.7991	-7.2
31.8708	-2.71582					66.33	-2.71582					61.0513	-7.2
96.6617	-2.71743					64.6381	-2.71743					63.8027	-7.2
165.782	-2.71904					67.0819	-2.71904					63.8027	-7.2
80.7746	-2.72065					65.39	-2.72065					65.9637	-7.3
42.9316	-2.72227					66.5556	-2.72227					66.2928	-7.3
31.3529	-2.72388					72.0449	-2.72388					57.9708	-7.4
40.5496	-2.7255					72.5337	-2.7255					57.1192	-7.5
39.9489	-2.72712					72.1953	-2.72712					56.2033	-7.6
95.1289	-2.72874					72.7969	-2.72874					48.9975	-7.6
60.2271	-2.73037					75.7671	-2.73037					53.7811	-7.6
136.141	-2.73199					80.3541	-2.73199					53.7811	-7.7
192.253	-2.73362					80.7301	-2.73362					53.452	-7.7
104.616	-2.73525					89.7161	-2.73525					52.1425	-7.7
77.0048	-2.73688					101.146	-2.73688					56.5969	-7.7
61.1178	-2.73851					109.606	-2.73851					56.9225	-7.7
53.019	-2.74015					118.968	-2.74015					57.2516	-7.7
35.5577	-2.74178					120.847	-2.74178					55.2194	-7.7
56.2295	-2.74342					126.6	-2.74342					58.9547	-7.8
120.979	-2.74506					128.254	-2.74506					58.9547	-7.8
100.162	-2.7467					129.533	-2.7467					63.7383	-7.9
50.4919	-2.74835					130.736	-2.74835					62.7544	-7.9
36.8212	-2.74999					126.938	-2.74999					59.1515	-8
82.5767	-2.75164					120.772	-2.75164					59.4126	-8.1
70.5423	-2.75329					116.072	-2.75329					59.7418	-8.1
52.4597	-2.75494					114.982	-2.75494					53.7811	-8.1
63.707	-2.75659					105.808	-2.75659					49.1943	-8.2
52.8118	-2.75825					102.387	-2.75825					49.1943	-8.2
74.3536	-2.7599					99.0404	-2.7599					50.833	-8.2
132.351	-2.76156					98.0253	-2.76156					57.842	-8.2
78.4755	-2.76322					92.536	-2.76322					67.012	-8.3
39.8661	-2.76488					96.183	-2.76488					63.8671	-8.4
71.6194	-2.76655					93.9271	-2.76655					60.7221	-8.5
79.6976	-2.76821					93.9271	-2.76821					53.1228	-8.5
59.4608	-2.76988					96.7094	-2.76988					58.4323	-8.5
257.417	-2.77155					96.8597	-2.77155					58.4323	-8.6
296.917	-2.77322					92.7991	-2.77322					55.681	-8.6
54.8624	-2.77489					90.4305	-2.77489					53.9099	-8.7
25.7189	-2.77657					86.3322	-2.77657					54.3035	-8.7
22.5291	-2.77824					84.0763	-2.77824					55.0226	-8.8
33.0307	-2.77992					82.046	-2.77992					55.8098	-8.8
41.316	-2.7816					79.2262	-2.7816					59.4126	-8.8
51.6726	-2.78329					74.752	-2.78329					62.8188	-8.9
86.5122	-2.78497					73.2481	-2.78497					62.8188	-9
79.0555	-2.78666					69.8642	-2.78666					64.1962	-9
40.7567	-2.78835					69.1874	-2.78835					70.2893	-9.1
34.0871	-2.79004					69.225	-2.79004					71.9924	-9.2
21.9699	-2.79173					72.7217	-2.79173					71.4664	-9.3
18.4279	-2.79342					72.7593	-2.79342					70.8796	-9.4
18.6557	-2.79512					75.4288	-2.79512					62.4932	-9.4
40.6739	-2.79682					76.3687	-2.79682					60.7221	-9.5
47.3228	-2.79852					78.2486	-2.79852					60.7221	-9.5
57.8244	-2.80022					79.715	-2.80022					58.4967	-9.5
133.013	-2.80192					85.4675	-2.80192					53.8455	-9.5
78.7655	-2.80363					87.6482	-2.80363					58.3643	-9.6
66.1097	-2.80534					88.5505	-2.80534					56.0065	-9.7
52.1283	-2.80704					90.2801	-2.80704					53.5843	-9.8
24.704	-2.80876					98.5517	-2.80876					55.2874	-9.8
25.0354	-2.81047					97.1229	-2.81047					57.316	-9.9
27.7696	-2.81218					100.77	-2.81218					57.316	-10
78.1648	-2.8139					101.447	-2.8139					61.1157	-10
38.7268	-2.81562					97.5365	-2.81562					56.3357	-10
54.4274	-2.81734					96.9725	-2.81734					51.0262	-10.1
94.2589	-2.81906					91.7464	-2.81906					52.7328	-10.2
57.1409	-2.82079					94.0775	-2.82079					54.5003	-10.3
44.8787	-2.82252					95.055	-2.82252					52.1425	-10.3
30.9801	-2.82424					93.4759	-2.82424					54.8938	-10.4
40.8603	-2.82597					87.8362	-2.82597					54.8938	-10.4
134.898	-2.82771					83.4372	-2.82771					54.8938	-10.5
91.4627	-2.82944					79.4518	-2.82944					52.926	-10.5
57.3687	-2.83118					81.1061	-2.83118					52.7972	-10.7
45.6036	-2.83292					79.1134	-2.83292					54.3679	-10.8
31.7258	-2.83466					78.3614	-2.83466					55.9421	-10.9
27.9767	-2.8364					73.3985	-2.8364					55.3518	-10.9
32.9479	-2.83814					69.8642	-2.83814					55.7454	-11
111.803	-2.83989					67.3827	-2.83989					55.7454	-11
113.729	-2.84163					65.9916	-2.84163					62.0996	-11
55.2767	-2.84338					66.706	-2.84338					63.5415	-11.1
34.3564	-2.84513					71.4057	-2.84513					59.2159	-11.1
166.838	-2.84689					75.5791	-2.84689					61.2481	-11.1
317.237	-2.84864					76.9327	-2.84864					63.2803	-11.2
65.2605	-2.8504					74.1504	-2.8504					64.7186	-11.3
30.8972	-2.85216					75.7671	-2.85216					64.6542	-11.4
47.095	-2.85392					78.399	-2.85392					64.6542	-11.5
100.887	-2.85568					75.3536	-2.85568					71.0728	-11.5
101.944	-2.85744					76.1055	-2.85744					69.699	-11.5
38.7476	-2.85921					79.0382	-2.85921					68.783	-11.6
23.6062	-2.86098					76.0303	-2.86098					67.9959	-11.8
49.7877	-2.86275					73.4361	-2.86275					67.1444	-11.8
39.7625	-2.86452					72.9473	-2.86452					66.6864	-11.8
139.248	-2.86629					71.7065	-2.86629					67.47	-11.8
354.665	-2.86806					77.7974	-2.86806					67.47	-11.8
107.847	-2.86984					81.7453	-2.86984					63.0835	-11.9
40.1561	-2.87162					83.3996	-2.87162					59.2838	-11.9
32.2022	-2.8734					82.046	-2.8734					58.4323	-12
33.8799	-2.87518					82.0836	-2.87518					61.0513	-12
35.6613	-2.87697					82.0084	-2.87697					63.7383	-12.1
28.9502	-2.87875					79.7902	-2.87875					75.6596	-12.1
50.7405	-2.88054					77.1583	-2.88054					87.649	-12.2
295.467	-2.88233					82.0836	-2.88233					87.649	-12.2
375.606	-2.88412					83.7756	-2.88412					97.345	-12.2
180.074	-2.88591					82.4596	-2.88591					85.8816	-12.3
97.1381	-2.8877					79.0006	-2.8877					78.1498	-12.3
37.0491	-2.8895					84.7907	-2.8895					79.7205	-12.3
16.8744	-2.8913					82.6852	-2.8913					81.3592	-12.3
21.5349	-2.8931					82.7604	-2.8931					85.2912	-12.4
27.086	-2.8949					78.211	-2.8949					78.3466	-12.5
36.9869	-2.8967					74.188	-2.8967					78.3466	-12.6
34.3564	-2.8985					73.8872	-2.8985					73.8278	-12.6
59.9993	-2.90031					73.3985	-2.90031					68.1927	-12.6
120.171	-2.90212					71.2554	-2.90212					65.0478	-12.7
72.6344	-2.90393					72.8721	-2.90393					63.4091	-12.8
33.5278	-2.90574					75.0528	-2.90574					61.7704	-12.9
19.5671	-2.90755					77.0079	-2.90755					67.5379	-12.8
19.1529	-2.90937					73.7744	-2.90937					65.1801	-12.9
30.773	-2.91118					72.4585	-2.91118					65.1801	-12.9
44.5265	-2.913					68.0971	-2.913					60.461	-12.9
66.2133	-2.91482					66.5556	-2.91482					57.2516	-12.9
50.0984	-2.91664					67.2323	-2.91664					56.0065	-13
39.8661	-2.91846					65.6908	-2.91846					56.7937	-13
49.9534	-2.92028					65.6908	-2.92028					57.5808	-13.1
29.0123	-2.92211					66.518	-2.92211					58.3643	-13.2
15.2588	-2.92394					68.6235	-2.92394					56.0065	-13.2
14.7409	-2.92576					67.5707	-2.92576					56.0065	-13.2
21.0999	-2.92759					67.9467	-2.92759					52.8616	-13.2
20.7063	-2.92943					74.94	-2.92943					52.6004	-13.3
16.108	-2.93126					70.6162	-2.93126					53.3876	-13.3
20.2299	-2.93309					70.5786	-2.93309					54.7614	-13.3
70.2316	-2.93493					74.4136	-2.93493					56.1389	-13.3
62.1535	-2.93677					76.5191	-2.93677					55.681	-13.4
38.789	-2.93861					78.9254	-2.93861					56.7937	-13.5
42.6623	-2.94045					78.8126	-2.94045					56.7937	-13.6
75.7413	-2.94229					75.2784	-2.94229					57.4484	-13.7
95.0253	-2.94413					73.2857	-2.94413					55.3518	-13.7
80.3604	-2.94598					72.0449	-2.94598					52.468	-13.8
45.7072	-2.94782					73.3609	-2.94782					53.6487	-14
17.3508	-2.94967					71.6313	-2.94967					54.8258	-14
46.3079	-2.95152					65.1644	-2.95152					55.3518	-14
331.674	-2.95337					63.7357	-2.95337					57.5808	-14.1
282.687	-2.95522					62.119	-2.95522					57.5808	-14.1
676.238	-2.95707					60.6902	-2.95707					56.1389	-14.1
660.206	-2.95893					60.1639	-2.95893					54.5647	-14.2
161.163	-2.96079					61.6302	-2.96079					52.0101	-14.2
67.9532	-2.96264					64.7133	-2.96264					53.8455	-14.2
51.7554	-2.9645					66.3676	-2.9645					55.681	-14.3
34.4599	-2.96636					68.2099	-2.96636					49.4555	-14.4
90.4063	-2.96822					63.9989	-2.96822					49.2587	-14.4
139.289	-2.97008					60.2767	-2.97008					49.2587	-14.4
84.5237	-2.97195					60.7278	-2.97195					54.2391	-14.4
68.471	-2.97381					59.3743	-2.97381					54.2391	-14.6
32.9271	-2.97568					59.2615	-2.97568					53.5164	-14.6
41.7303	-2.97755					57.908	-2.97755					51.7489	-14.6
85.7044	-2.97942					57.4192	-2.97942					49.9135	-14.6
48.6485	-2.98129					58.3968	-2.98129					48.9331	-14.7
47.7164	-2.98316					59.5623	-2.98316					49.1943	-14.9
315.683	-2.98503					59.7879	-2.98503					49.1943	-14.9
189.395	-2.9869					55.7273	-2.9869					50.765	-15
62.2363	-2.98878					56.8176	-2.98878					51.8133	-15.1
21.5763	-2.99065					56.968	-2.99065					46.7041	-15.2
18.6972	-2.99253					59.3743	-2.99253					49.3911	-15.3
22.322	-2.99441					61.1038	-2.99441					52.0745	-15.3
40.5496	-2.99629					63.8861	-2.99629					49.4555	-15.4
57.4516	-2.99817					64.4877	-2.99817					47.8848	-15.4
112.321	-3.00005					64.9388	-3.00005					47.8848	-15.4
71.4537	-3.00193					65.1268	-3.00193					45.0011	-15.5
53.8475	-3.00382					64.0365	-3.00382					43.5592	-15.6
47.4678	-3.0057					61.4798	-3.0057					45.1979	-15.7
200.331	-3.00759					61.5174	-3.00759					45.1335	-15.7
207.001	-3.00947					59.6375	-3.00947					45.0655	-15.8
60.3307	-3.01136					58.5847	-3.01136					47.6201	-15.9
32.3886	-3.01325					61.931	-3.01325					47.9492	-15.9
61.6771	-3.01514					62.7958	-3.01514					47.9492	-15.9
41.5645	-3.01703					63.1341	-3.01703					50.307	-16
23.7098	-3.01892					66.518	-3.01892					47.0333	-16.1
22.3427	-3.02082					70.6538	-3.02082					45.2623	-16.1
48.7935	-3.02271					71.2178	-3.02271					45.5234	-16.1
33.9421	-3.02461					69.601	-3.02461					45.8526	-16.2
20.7685	-3.0265					70.6538	-3.0265					49.1263	-16.3
22.3013	-3.0284					72.3833	-3.0284					47.3589	-16.5
44.9615	-3.0303					70.8794	-3.0303					47.3589	-16.5
57.9901	-3.03219					67.5707	-3.03219					47.8848	-16.6
107.702	-3.03409					70.729	-3.03409					47.8848	-16.7
68.8024	-3.03599					67.9091	-3.03599					46.6397	-16.8
40.0939	-3.03789					67.7963	-3.03789					47.3589	-16.8
21.4313	-3.0398					63.0589	-3.0398					48.146	-16.8
28.1217	-3.0417					65.6908	-3.0417					47.688	-16.9
46.2043	-3.0436					65.3148	-3.0436					49.4555	-17
44.133	-3.04551					67.9843	-3.04551					49.4555	-17
42.6002	-3.04741					68.7739	-3.04741					45.7882	-17
40.1768	-3.04932					65.6908	-3.04932					55.8742	-17.1
124.832	-3.05122					62.7206	-3.05122					58.8903	-17.2
63.3756	-3.05313					65.6156	-3.05313					57.2516	-17.2
63.0441	-3.05504					64.2245	-3.05504					55.613	-17.2
50.0362	-3.05695					65.8788	-3.05695					49.6523	-17.3
174.895	-3.05886					70.2026	-3.05886					51.5521	-17.4
426.975	-3.06077					78.023	-3.06077					51.5521	-17.4
161.08	-3.06268					80.9557	-3.06268					49.5199	-17.5
49.7463	-3.06459					78.023	-3.06459					46.5718	-17.5
24.2897	-3.0665					76.6695	-3.0665					43.8884	-17.6
128.767	-3.06841					74.4512	-3.06841					45.459	-17.6
166.113	-3.07033					70.2402	-3.07033					47.0977	-17.7
68.1603	-3.07224					68.5859	-3.07224					44.8043	-17.8
23.2541	-3.07415					65.8412	-3.07415					47.688	-17.9
102.669	-3.07607					63.3221	-3.07607					47.688	-17.9
125.474	-3.07799					60.5775	-3.07799					45.459	-17.9
43.9051	-3.0799					57.72	-3.0799					47.7524	-18
28.6602	-3.08182					55.5769	-3.08182					42.3141	-18.1
57.1202	-3.08374					57.9456	-3.08374					40.8722	-18.1
52.4183	-3.08565					53.9978	-3.08565					39.4304	-18.1
35.9513	-3.08757					50.2755	-3.08757					40.0887	-18.2
76.0935	-3.08949					51.7043	-3.08949					40.8722	-18.2
44.9408	-3.09141					54.8249	-3.09141					40.8722	-18.2
40.1146	-3.09333					52.8322	-3.09333					41.137	-18.3
83.2602	-3.09525					51.5539	-3.09525					38.5788	-18.3
116.691	-3.09717					51.2155	-3.09717					33.7988	-18.3
47.6128	-3.09909					53.9602	-3.09909					33.7309	-18.3
26.3403	-3.10101					56.1785	-3.10101					33.6665	-18.4
23.1712	-3.10293					60.0135	-3.10293					31.6378	-18.4
80.8161	-3.10486					63.3597	-3.10486					31.1119	-18.5
112.756	-3.10678					66.33	-3.10678					31.1119	-18.5
167.915	-3.1087					66.8188	-3.1087					29.8668	-18.6
100.949	-3.11062					70.917	-3.11062					29.0797	-18.7
42.4966	-3.11255					76.8951	-3.11255					31.5054	-18.7
27.1067	-3.11447					87.2722	-3.11447					30.2604	-18.7
20.9135	-3.11639					87.2346	-3.11639					29.0153	-18.8
45.6036	-3.11832					87.5354	-3.11832					27.9026	-18.9
105.693	-3.12024					85.9563	-3.12024					28.0993	-19
60.9107	-3.12217					89.1897	-3.12217					28.0993	-19
68.2432	-3.12409					94.7918	-3.12409					25.28	-19
61.5321	-3.12602					98.6269	-3.12602					25.4124	-19.1
19.0286	-3.12794					97.3109	-3.12794					25.6092	-19.2
34.2321	-3.12987					89.6033	-3.12987					26.983	-19.2
56.623	-3.13179					85.9939	-3.13179					28.3605	-19.2
47.4057	-3.13372					79.715	-3.13372					30.5895	-19.2
96.2267	-3.13565					69.4506	-3.13565					28.5573	-19.2
77.0256	-3.13757					65.5028	-3.13757					28.5573	-19.2
51.8383	-3.1395					60.3143	-3.1395					25.6736	-19.3
54.1168	-3.14143					59.4871	-3.14143					25.1512	-19.3
28.9916	-3.14335					58.0584	-3.14335					26.1315	-19.4
22.2806	-3.14528					55.6521	-3.14528					25.2156	-19.4
39.1411	-3.14721					60.8406	-3.14721					24.2997	-19.4
55.0281	-3.14913					59.2615	-3.14913					23.9705	-19.5
23.9997	-3.15106					58.3592	-3.15106					22.1386	-19.6
22.1977	-3.15299					59.4119	-3.15299					22.1386	-19.6
75.3271	-3.15491					62.4574	-3.15491					22.0707	-19.7
143.184	-3.15684					64.9388	-3.15684					20.7612	-19.7
138.627	-3.15877					65.578	-3.15877					20.6968	-19.7
109.152	-3.16069					65.202	-3.16069					22.0707	-19.8
79.2212	-3.16262					60.5399	-3.16262					23.4481	-19.9
123.734	-3.16455					57.6824	-3.16455					22.1386	-20
87.9	-3.16647					58.8479	-3.16647					24.0385	-20
20.3542	-3.1684					62.1566	-3.1684					24.0385	-20.1
37.9397	-3.17033					63.3973	-3.17033					22.8578	-20.1
130.051	-3.17225					69.1874	-3.17225					23.8417	-20.2
144.178	-3.17418					67.6083	-3.17418					23.4481	-20.2
149.253	-3.17611					64.7133	-3.17611					22.2674	-20.3
64.2041	-3.17803					64.2997	-3.17803					21.0224	-20.3
25.7811	-3.17996					60.6527	-3.17996					21.3515	-20.4
12.8353	-3.18188					59.2615	-3.18188					20.8256	-20.4
14.6995	-3.18381					65.7284	-3.18381					20.8256	-20.5
19.1321	-3.18574					69.1123	-3.18574					20.3032	-20.6
15.2588	-3.18766					71.2554	-3.18766					22.203	-20.7
20.0435	-3.18959					72.5713	-3.18959					24.89	-20.7
27.8317	-3.19151					73.3609	-3.19151					23.7093	-20.7
29.0538	-3.19344					71.8193	-3.19344					22.5286	-20.7
45.2722	-3.19536					71.2178	-3.19536					22.7934	-20.8
21.7627	-3.19729					72.8345	-3.19729					24.1029	-20.8
17.2887	-3.19921					70.9922	-3.19921					24.1029	-20.9
28.0181	-3.20113					73.6992	-3.20113					25.2156	-21
13.8917	-3.20306					69.4506	-3.20306					24.1029	-21.1
12.1725	-3.20498					66.0292	-3.20498					24.9544	-21.1
19.2564	-3.2069					64.4125	-3.2069					24.1029	-21.2
36.2205	-3.20883					63.0965	-3.20883					23.1834	-21.3
16.9158	-3.21075					62.9461	-3.21075					20.3676	-21.5
20.5614	-3.21267					61.7054	-3.21267					20.042	-21.5
103.062	-3.21459					61.367	-3.21459					20.042	-21.6
134.422	-3.21651					56.9304	-3.21651					21.1547	-21.6
31.995	-3.21843					62.8709	-3.21843					19.3193	-21.7
13.4774	-3.22035					80.9181	-3.22035					20.432	-21.8
20.1885	-3.22227					95.7694	-3.22227					20.5644	-21.8
30.9387	-3.22419					97.6117	-3.22419					20.6968	-21.8
28.8881	-3.22611					85.3171	-3.22611					25.9383	-21.9
39.1411	-3.22803					75.5791	-3.22803					23.5125	-21.9
21.887	-3.22995					67.6083	-3.22995					23.5125	-22
24.2897	-3.23187					60.0511	-3.23187					21.3515	-22.1
23.3784	-3.23379					56.9304	-3.23379					19.7773	-22.2
27.4381	-3.2357					54.4489	-3.2357					21.4803	-22.3
51.7347	-3.23762					59.6375	-3.23762					20.432	-22.3
55.9188	-3.23954					60.5775	-3.23954					19.3837	-22.4
36.552	-3.24145					58.3216	-3.24145					19.9096	-22.4
20.8306	-3.24337					59.9007	-3.24337					20.3032	-22.5
29.6545	-3.24528					59.1111	-3.24528					20.3032	-22.6
30.483	-3.2472					53.0954	-3.2472					21.2835	-22.7
30.3173	-3.24911					51.4411	-3.24911					22.5966	-22.7
18.1172	-3.25103					53.8474	-3.25103					27.7058	-22.8
18.2001	-3.25294					54.7121	-3.25294					26.0027	-22.8
22.1356	-3.25485					55.6521	-3.25485					24.2997	-22.9
30.8765	-3.25676					57.8704	-3.25676					20.8936	-23
25.9054	-3.25867					57.4944	-3.25867					21.3515	-23.1
27.6038	-3.26058					53.5466	-3.26058					21.3515	-23.1
30.7108	-3.2625					51.8547	-3.2625					20.5	-23.2
41.9581	-3.2644					51.4787	-3.2644					17.4839	-23.3
39.0997	-3.26631					56.2161	-3.26631					17.2227	-23.3
23.6683	-3.26822					58.8855	-3.26822					17.4195	-23.3
15.7145	-3.27013					60.3143	-3.27013					17.6162	-23.3
20.8099	-3.27204					57.5696	-3.27204					19.9096	-23.4
21.1413	-3.27394					60.4271	-3.27394					18.1422	-23.4
26.941	-3.27585					61.8182	-3.27585					18.1422	-23.4
28.1424	-3.27776					60.6151	-3.27776					16.3712	-23.5
41.0467	-3.27966					61.1414	-3.27966					14.8649	-23.6
18.5522	-3.28157					62.7582	-3.28157					14.3425	-23.6
16.3773	-3.28347					62.2694	-3.28347					16.7003	-23.6
28.8674	-3.28537					61.2542	-3.28537					19.0581	-23.6
42.2481	-3.28728					60.6902	-3.28728					17.0939	-23.7
30.5451	-3.28918					58.2088	-3.28918					14.2101	-23.7
21.7834	-3.29108					59.7879	-3.29108					14.2101	-23.8
16.7916	-3.29298					57.9456	-3.29298					14.5357	-23.8
32.6993	-3.29488					54.4865	-3.29488					13.0974	-23.9
71.7023	-3.29678					54.9377	-3.29678					12.8327	-23.9
67.7875	-3.29868					56.4416	-3.29868					13.3586	-23.9
99.5408	-3.30057					56.4416	-3.30057					13.881	-24
58.6322	-3.30247					55.6521	-3.30247					13.949	-24.1
29.0745	-3.30437					55.4265	-3.30437					12.7683	-24.1
67.1039	-3.30626					56.3289	-3.30626					12.7683	-24.1
43.0145	-3.30816					55.7273	-3.30816					14.6037	-24.2
54.7589	-3.31005					52.3058	-3.31005					13.2942	-24.2
42.9523	-3.31195					52.0051	-3.31195					11.7844	-24.3
129.099	-3.31384					56.78	-3.31384					12.1779	-24.3
65.1776	-3.31573					57.908	-3.31573					12.5715	-24.3
57.7001	-3.31762					58.284	-3.31762					14.6681	-24.4
30.628	-3.31951					58.9983	-3.31951					12.7683	-24.5
23.7719	-3.3214					55.8401	-3.3214					12.7683	-24.6
16.2944	-3.32329					53.9226	-3.32329					13.8166	-24.7
26.5475	-3.32518					52.6818	-3.32518					13.423	-24.7
39.0375	-3.32707					53.9226	-3.32707					12.1779	-24.7
34.1078	-3.32895					53.9978	-3.32895					13.2262	-24.8
29.8823	-3.33084					58.284	-3.33084					14.2745	-24.8
94.8596	-3.33272					57.8704	-3.33272					14.6037	-24.9
54.3239	-3.33461					55.8777	-3.33461					15.0617	-24.9
41.9167	-3.33649					54.3737	-3.33649					15.0617	-25.1
50.9476	-3.33837					52.2306	-3.33837					14.3425	-25.1
143.805	-3.34026					50.5011	-3.34026					15.194	-25.1
99.0023	-3.34214					48.2828	-3.34214					15.194	-25.1
112.569	-3.34402					49.9372	-3.34402					14.6681	-25.2
27.3553	-3.3459					48.6964	-3.3459					14.1457	-25.3
14.4095	-3.34777					50.3131	-3.34777					12.965	-25.3
18.6972	-3.34965					49.9748	-3.34965					13.8166	-25.4
33.6935	-3.35153					53.2458	-3.35153					13.8166	-25.5
54.5517	-3.3534					54.1106	-3.3534					15.652	-25.6
31.3115	-3.35528					53.509	-3.35528					15.1261	-25.7
76.3834	-3.35715					53.9978	-3.35715					15.9776	-25.7
128.311	-3.35903					54.2985	-3.35903					15.652	-25.8
268.851	-3.3609					54.9753	-3.3609					15.3228	-25.8
182.829	-3.36277					56.4792	-3.36277					12.7683	-25.8
55.8359	-3.36464					59.1863	-3.36464					13.0294	-25.9
43.118	-3.36651					59.2239	-3.36651					13.0294	-26
23.5026	-3.36838					57.3064	-3.36838					12.9006	-26
21.5142	-3.37025					56.5544	-3.37025					12.5071	-26
31.5808	-3.37212					53.6594	-3.37212					12.6359	-26.1
47.9442	-3.37398					51.2155	-3.37398					12.4427	-26.1
39.6382	-3.37585					49.6364	-3.37585					12.2459	-26.2
17.8894	-3.37771					53.697	-3.37771					12.9006	-26.3
31.1251	-3.37958					51.5915	-3.37958					13.0294	-26.4
85.6215	-3.38144					48.1324	-3.38144					13.0294	-26.5
31.8086	-3.3833					45.463	-3.3833					12.7683	-26.6
39.9489	-3.38516					43.1319	-3.38516					12.0491	-26.6
45.9972	-3.38702					46.4781	-3.38702					11.3944	-26.7
41.0674	-3.38888					46.8541	-3.38888					11.262	-26.8
25.4497	-3.39074					50.5387	-3.39074					11.0652	-26.9
27.2103	-3.39259					49.5988	-3.39259					10.8684	-27
26.5682	-3.39445					49.9372	-3.39445					11.5232	-27.1
81.1268	-3.3963					50.2003	-3.3963					11.5232	-27.1
210.46	-3.39816					51.2907	-3.39816					11.6556	-27.2
113.149	-3.40001					50.9523	-3.40001					12.9006	-27.3
143.722	-3.40186					49.3356	-3.40186					13.6198	-27.4
107.205	-3.40371					49.4108	-3.40371					13.6198	-27.4
141.195	-3.40556					53.4338	-3.40556					13.6842	-27.5
415.21	-3.40741					53.2082	-3.40741					14.6681	-27.6
676.238	-3.40926					56.0657	-3.40926					12.7039	-27.7
676.238	-3.41111					58.096	-3.41111					12.7039	-27.8
485.366	-3.41295					60.8782	-3.41295					12.1135	-27.9
71.1637	-3.4148					66.8564	-3.4148					12.4427	-27.9
30.193	-3.41664					71.9321	-3.41664					12.1135	-28
41.5645	-3.41849					66.7436	-3.41849					11.5912	-28
49.4356	-3.42033					63.9989	-3.42033					11.0652	-28.1
52.004	-3.42217					63.3973	-3.42217					11.262	-28.2
67.0004	-3.42401					64.9764	-3.42401					12.1779	-28.2
23.9376	-3.42585					65.6532	-3.42585					12.1779	-28.4
30.193	-3.42768					59.8631	-3.42768					11.0652	-28.4
83.6538	-3.42952					53.1706	-3.42952					10.736	-28.4
33.9421	-3.43136					51.9299	-3.43136					10.5428	-28.5
31.8501	-3.43319					52.0803	-3.43319					10.0169	-28.6
26.1539	-3.43503					49.486	-3.43503					9.49454	-28.7
29.3645	-3.43686					48.0572	-3.43686					9.16537	-28.8
46.0593	-3.43869					52.9074	-3.43869					9.55894	-28.8
74.7885	-3.44052					52.945	-3.44052					9.55894	-28.9
51.6519	-3.44235					54.7497	-3.44235					8.70741	-28.9
58.7979	-3.44418					57.908	-3.44418					8.37825	-28.9
70.7909	-3.446					59.1111	-3.446					8.51063	-29
61.5528	-3.44783					58.8855	-3.44783					8.57503	-29
56.9752	-3.44965					58.3968	-3.44965					8.70741	-29.1
76.3627	-3.45148					59.9383	-3.45148					7.6591	-29.1
195.008	-3.4533					62.8709	-3.4533					7.39792	-29.2
46.08	-3.45512					65.954	-3.45512					7.39792	-29.3
16.8123	-3.45694					65.2772	-3.45694					7.52672	-29.3
17.5579	-3.45876					66.7812	-3.45876					6.93638	-29.4
37.6705	-3.46058					67.9091	-3.46058					7.13316	-29.4
24.7454	-3.4624					70.5786	-3.4624					9.22977	-29.5
16.8951	-3.46421					81.8581	-3.46421					11.3264	-29.5
27.2931	-3.46603					90.9568	-3.46603					9.82012	-29.5
23.3162	-3.46784					85.9939	-3.46784					11.262	-29.6
13.8089	-3.46966					71.5937	-3.46966					11.262	-29.6
12.6903	-3.47147					66.33	-3.47147					10.5428	-29.6
16.3359	-3.47328					64.2997	-3.47328					9.69132	-29.7
23.5855	-3.47509					63.4725	-3.47509					7.7879	-29.8
22.6741	-3.47689					63.6229	-3.47689					7.6591	-29.9
27.0239	-3.4787					59.7879	-3.4787					7.52672	-30
23.2126	-3.48051					57.156	-3.48051					7.52672	-30
34.7913	-3.48231					52.7194	-3.48231					7.7235	-30
39.4725	-3.48411					54.7497	-3.48411					7.7235	-30.1
62.0292	-3.48592					57.9456	-3.48592					7.32994	-30.1
38.6647	-3.48772					59.0359	-3.48772					9.36216	-30.1
24.8283	-3.48952					61.4046	-3.48952					8.57503	-30.1
56.3745	-3.49132					63.7733	-3.49132					8.18147	-30.2
137.736	-3.49311					70.9546	-3.49311					7.7235	-30.2
80.1533	-3.49491					78.8126	-3.49491					6.74317	-30.2
56.5402	-3.4967					84.9035	-3.4967					7.5947	-30.3
33.0307	-3.4985					87.8738	-3.4985					7.5947	-30.4
30.1309	-3.50029					90.844	-3.50029					8.31385	-30.5
29.5716	-3.50208					87.197	-3.50208					12.5071	-30.5
35.6406	-3.50387					86.257	-3.50387					10.9328	-30.6
40.7982	-3.50566					82.6852	-3.50566					10.6716	-30.7
18.5936	-3.50745					85.0915	-3.50745					10.4105	-30.8
22.757	-3.50924					81.8205	-3.50924					8.96859	-30.8
33.01	-3.51102					77.4591	-3.51102					11.5232	-30.9
35.8891	-3.5128					65.4276	-3.5128					11.5232	-30.9
26.6718	-3.51459					56.8552	-3.51459					10.2781	-30.9
31.6429	-3.51637					59.0359	-3.51637					10.0813	-30.9
109.897	-3.51815					59.5247	-3.51815					9.42656	-31.1
105.796	-3.51993					60.803	-3.51993					9.10097	-31.2
71.9922	-3.52171					59.6375	-3.52171					8.70741	-31.3
36.8419	-3.52348					61.3294	-3.52348					9.10097	-31.4
64.0798	-3.52526					64.6005	-3.52526					9.16537	-31.4
90.572	-3.52703					69.5634	-3.52703					9.16537	-31.5
77.067	-3.52881					69.9018	-3.52881					12.0491	-31.6
51.6105	-3.53058					68.3603	-3.53058					12.1779	-31.5
26.7132	-3.53235					65.3524	-3.53235					10.8684	-31.6
29.9652	-3.53412					63.2093	-3.53412					10.4749	-31.7
15.4452	-3.53589					62.0438	-3.53589					10.0813	-31.8
14.016	-3.53765					58.5472	-3.53765					10.4749	-31.8
16.253	-3.53942					58.5096	-3.53942					8.64301	-31.9
25.8639	-3.54118					58.3968	-3.54118					8.64301	-32
31.8293	-3.54295					53.133	-3.54295					10.4749	-32.1
44.8372	-3.54471					54.5617	-3.54471					9.82012	-32.1
28.3702	-3.54647					53.509	-3.54647					8.96859	-32.2
24.0205	-3.54823					50.0499	-3.54823					8.77181	-32.3
51.3412	-3.54999					47.7565	-3.54999					8.51063	-32.4
45.645	-3.55174					43.6207	-3.55174					8.18147	-32.4
38.7476	-3.5535					40.2368	-3.5535					7.7235	-32.5
27.5624	-3.55525					43.0567	-3.55525					7.7235	-32.6
16.3359	-3.55701					45.0494	-3.55701					7.7879	-32.6
14.3681	-3.55876					47.5309	-3.55876					7.52672	-32.6
36.0548	-3.56051					44.0342	-3.56051					7.06876	-32.8
40.6739	-3.56226					45.2374	-3.56226					7.20114	-32.9
27.376	-3.564					48.2828	-3.564					7.32994	-33
43.843	-3.56575					55.4641	-3.56575					8.31385	-33
62.8784	-3.5675					52.1179	-3.5675					7.7879	-33
48.8763	-3.56924					53.8098	-3.56924					7.7879	-33.1
89.1428	-3.57098					53.8098	-3.57098					7.7879	-33.2
94.0725	-3.57272					55.7649	-3.57272					7.00435	-33.2
55.3388	-3.57446					55.9529	-3.57446					6.47841	-33.3
25.7811	-3.5762					55.0129	-3.5762					6.47841	-33.3
27.0239	-3.57794					53.0202	-3.57794					6.41401	-33.3
29.0952	-3.57968					58.2088	-3.57968					5.3657	-33.3
40.4875	-3.58141					58.6599	-3.58141					6.93638	-33.4
27.0653	-3.58315					53.8474	-3.58315					6.93638	-33.4
24.8076	-3.58488					53.9978	-3.58488					7.32994	-33.4
25.4704	-3.58661					55.0505	-3.58661					7.13316	-33.4
32.3679	-3.58834					58.6975	-3.58834					6.61079	-33.5
51.3412	-3.59007					57.1184	-3.59007					6.61079	-33.7
44.4437	-3.5918					54.5993	-3.5918					6.61079	-33.7
30.4416	-3.59352					50.5387	-3.59352					5.3013	-33.7
16.4601	-3.59525					50.4635	-3.59525					5.3013	-33.8
14.6581	-3.59697					47.2301	-3.59697					5.3013	-33.8
28.9088	-3.59869					43.6583	-3.59869					6.21723	-33.7
21.7213	-3.60041					45.5758	-3.60041					5.4301	-33.8
26.0918	-3.60213					45.087	-3.60213					5.4301	-33.9
22.467	-3.60385					44.0342	-3.60385					5.3013	-34
26.8582	-3.60557					48.3956	-3.60557					5.16892	-34
30.6694	-3.60728					52.0803	-3.60728					7.32994	-34
24.8283	-3.609					55.1257	-3.609					6.80757	-34.1
24.0412	-3.61071					55.4641	-3.61071					6.80757	-34.2
65.799	-3.61242					52.193	-3.61242					5.88807	-34.2
119.073	-3.61413					51.7419	-3.61413					5.62688	-34.2
103.103	-3.61584					54.1482	-3.61584					5.4301	-34.3
55.256	-3.61755					53.9226	-3.61755					5.49808	-34.4
90.3856	-3.61926					57.7576	-3.61926					5.62688	-34.4
61.9049	-3.62096					57.8328	-3.62096					6.87197	-34.4
46.4322	-3.62267					59.7127	-3.62267					6.02045	-34.5
75.9278	-3.62437					58.9983	-3.62437					6.02045	-34.5
81.0439	-3.62607					60.6151	-3.62607					6.74317	-34.5
41.4196	-3.62777					65.3524	-3.62777					6.67519	-34.5
149.128	-3.62947					67.0819	-3.62947					5.88807	-34.6
221.583	-3.63117					66.6308	-3.63117					5.62688	-34.8
64.3076	-3.63287					66.6308	-3.63287					5.3013	-34.9
44.5058	-3.63456					66.9316	-3.63456					5.4301	-34.9
41.6888	-3.63626					68.0219	-3.63626					4.90774	-34.9
38.1676	-3.63795					69.8266	-3.63795					4.90774	-34.9
38.499	-3.63964					68.1347	-3.63964					4.44977	-34.9
47.5921	-3.64134					64.5629	-3.64134					5.69486	-35
38.8304	-3.64302					61.8558	-3.64302					5.3013	-35
31.0215	-3.64471					59.3743	-3.64471					5.3013	-35.1
76.5492	-3.6464					62.9085	-3.6464					5.3657	-35.2
114.682	-3.64809					61.1038	-3.64809					5.49808	-35.2
68.8024	-3.64977					60.2015	-3.64977					5.95605	-35.3
59.3986	-3.65145					64.2245	-3.65145					5.95605	-35.4
109.504	-3.65314					66.4804	-3.65314					5.69486	-35.4
60.9935	-3.65482					64.2621	-3.65482					5.4301	-35.4
32.72	-3.6565					62.3822	-3.6565					5.95605	-35.5
84.0473	-3.65817					64.6381	-3.65817					6.15283	-35.6
65.1362	-3.65985					69.2626	-3.65985					6.34961	-35.7
43.7809	-3.66153					72.6089	-3.66153					6.08485	-35.7
62.5263	-3.6632					72.0073	-3.6632					6.08485	-35.8
56.1881	-3.66488					72.6465	-3.66488					6.08485	-35.8
33.5071	-3.66655					73.8872	-3.66655					5.88807	-35.8
65.4054	-3.66822					80.6925	-3.66822					5.69486	-35.9
64.8048	-3.66989					83.5124	-3.66989					5.88807	-36
26.2989	-3.67156					82.234	-3.67156					5.88807	-36.1
22.2184	-3.67323					80.5421	-3.67323					5.88807	-36.2
28.4117	-3.6749					80.1661	-3.6749					5.4301	-36.3
18.2415	-3.67656					73.6616	-3.67656					5.16892	-36.3
24.414	-3.67823					69.789	-3.67823					5.16892	-36.3
31.3529	-3.67989					65.014	-3.67989					6.21723	-36.3
40.6325	-3.68155					70.541	-3.68155					6.15283	-36.4
32.8236	-3.68321					70.6162	-3.68321					5.10452	-36.4
40.5082	-3.68487					76.1807	-3.68487					5.10452	-36.5
52.7911	-3.68653					82.8356	-3.68653					5.10452	-36.5
43.8844	-3.68819					82.9108	-3.68819					4.64655	-36.6
31.8708	-3.68985					81.6701	-3.68985					4.71096	-36.7
60.0407	-3.6915					79.527	-3.6915					4.71096	-36.8
114.392	-3.69316					80.2413	-3.69316					4.31739	-36.9
46.515	-3.69481					79.3766	-3.69481					4.90774	-36.9
28.7431	-3.69646					78.211	-3.69646					5.03654	-37
98.9608	-3.69811					77.2335	-3.69811					4.77536	-37.2
100.597	-3.69976					80.2037	-3.69976					4.51417	-37.3
69.6309	-3.70141					80.7301	-3.70141					4.31739	-37.2
45.2929	-3.70306					77.4215	-3.70306					4.51417	-37.3
63.2927	-3.70471					69.3754	-3.70471					4.51417	-37.3
46.1629	-3.70636					64.6005	-3.70636					4.31739	-37.4
31.2701	-3.708					58.8479	-3.708					5.03654	-37.5
34.3356	-3.70965					53.4338	-3.70965					4.77536	-37.6
114.289	-3.71129					48.2076	-3.71129					4.77536	-37.6
98.9194	-3.71293					50.6891	-3.71293					4.71096	-37.7
60.8071	-3.71457					49.9748	-3.71457					4.64655	-37.8
84.0266	-3.71621					50.3883	-3.71621					4.77536	-37.8
76.922	-3.71785					49.0724	-3.71785					4.77536	-37.8
56.1466	-3.71949					50.7267	-3.71949					5.3657	-37.9
109.877	-3.72113					52.9074	-3.72113					5.03654	-38
34.6256	-3.72276					53.4714	-3.72276					4.64655	-38
24.3726	-3.7244					59.5623	-3.7244					4.25299	-38.1
52.5425	-3.72603					64.6005	-3.72603					3.85943	-38.1
47.4885	-3.72767					66.2172	-3.72767					3.46586	-38.3
86.9058	-3.7293					70.729	-3.7293					3.40146	-38.4
215.597	-3.73093					79.1886	-3.73093					3.40146	-38.5
65.1569	-3.73256					81.3693	-3.73256					3.79503	-38.5
75.0371	-3.73419					82.2716	-3.73419					4.05621	-38.6
48.9384	-3.73582					81.7077	-3.73582					3.92383	-38.7
67.4768	-3.73745					72.5337	-3.73745					3.85943	-38.9
134.67	-3.73908					67.7211	-3.73908					3.72705	-38.9
92.6226	-3.7407					61.4422	-3.7407					4.77536	-38.9
53.7646	-3.74233					64.8637	-3.74233					3.79503	-39
55.111	-3.74396					68.4355	-3.74396					3.79503	-39
70.4388	-3.74558					66.33	-3.74558					4.25299	-39
34.8949	-3.7472					64.4501	-3.7472					3.33348	-39.1
16.1287	-3.74882					65.4276	-3.74882					3.0079	-39.2
30.9387	-3.75045					71.1426	-3.75045					3.20468	-39.2
44.2573	-3.75207					72.7217	-3.75207					3.40146	-39.3
180.674	-3.75369					78.2486	-3.75369					3.59825	-39.4
99.8929	-3.75531					79.5646	-3.75531					3.33348	-39.4
54.4896	-3.75692					76.0679	-3.75692					3.33348	-39.4
57.9073	-3.75854					77.6471	-3.75854					3.0723	-39.5
67.1246	-3.76016					74.6392	-3.76016					3.79503	-39.6
70.8323	-3.76178					68.3603	-3.76178					3.92383	-39.6
36.1377	-3.76339					66.7436	-3.76339					3.92383	-39.6
18.5729	-3.76501					60.4647	-3.76501					3.92383	-39.7
18.6765	-3.76662					55.5393	-3.76662					4.25299	-39.8
26.4439	-3.76823					54.7873	-3.76823					4.44977	-40
26.4853	-3.76984					53.9226	-3.76984					4.44977	-40
24.4554	-3.77146					50.6891	-3.77146					5.3013	-40
18.9872	-3.77307					53.3586	-3.77307					5.16892	-40.1
20.8099	-3.77468					57.908	-3.77468					4.57857	-40.2
25.5532	-3.77629					61.4422	-3.77629					4.25299	-40.3
45.1065	-3.7779					66.9692	-3.7779					3.92383	-40.4
63.8105	-3.7795					70.5786	-3.7795					3.33348	-40.4
61.9049	-3.78111					71.3305	-3.78111					5.69486	-40.4
22.6741	-3.78272					71.6313	-3.78272					5.69486	-40.4
25.4704	-3.78433					74.4512	-3.78433					4.25299	-40.4
34.6463	-3.78593					77.3463	-3.78593					4.18501	-40.5
35.8477	-3.78754					78.1358	-3.78754					4.38179	-40.5
33.4657	-3.78914					84.6403	-3.78914					4.57857	-40.5
36.1584	-3.79074					95.431	-3.79074					4.77536	-40.5
165.782	-3.79235					93.3255	-3.79235					5.10452	-40.7
84.0473	-3.79395					87.761	-3.79395					4.97214	-40.7
78.0819	-3.79555					75.8799	-3.79555					4.97214	-40.7
29.4887	-3.79715					71.4809	-3.79715					5.23332	-40.8
22.9227	-3.79875					63.8861	-3.79875					5.03654	-40.9
19.3807	-3.80035					59.6751	-3.80035					4.57857	-40.9
40.5703	-3.80195					54.8625	-3.80195					4.57857	-41
56.2088	-3.80355					56.0281	-3.80355					4.51417	-41
27.0446	-3.80515					55.9905	-3.80515					4.51417	-41.1
47.4678	-3.80675					55.0129	-3.80675					4.64655	-41.2
65.5297	-3.80835					52.3434	-3.80835					4.64655	-41.2
61.9671	-3.80994					49.5988	-3.80994					6.47841	-41.3
79.9875	-3.81154					49.1476	-3.81154					6.47841	-41.4
50.4712	-3.81314					47.0797	-3.81314					5.75926	-41.4
85.7665	-3.81473					42.3799	-3.81473					5.49808	-41.5
35.9306	-3.81633					43.9966	-3.81633					5.23332	-41.5
130.797	-3.81792					43.0191	-3.81792					5.10452	-41.6
83.3017	-3.81951					43.8086	-3.81951					4.71096	-41.7
58.4665	-3.82111					45.1998	-3.82111					4.71096	-41.7
171.933	-3.8227					45.9517	-3.8227					4.97214	-41.8
676.238	-3.82429					49.486	-3.82429					5.95605	-41.9
437.663	-3.82588					50.9523	-3.82588					5.49808	-41.9
88.5214	-3.82748					50.1627	-3.82748					5.10452	-41.9
30.5451	-3.82907					56.8928	-3.82907					4.71096	-41.9
28.2874	-3.83066					59.2239	-3.83066					3.98823	-42
24.6626	-3.83225					60.2015	-3.83225					4.12061	-42
65.0948	-3.83384					59.4495	-3.83384					4.12061	-42.1
55.111	-3.83543					56.2537	-3.83543					4.18501	-42.2
46.5771	-3.83701					56.8176	-3.83701					4.64655	-42.2
62.5263	-3.8386					56.2537	-3.8386					4.64655	-42.2
54.1168	-3.84019					60.8406	-3.84019					4.77536	-42.2
86.2844	-3.84178					56.8552	-3.84178					4.90774	-42.3
89.5778	-3.84336					52.3434	-3.84336					3.66265	-42.4
22.1148	-3.84495					54.4489	-3.84495					3.59825	-42.4
16.9573	-3.84654					51.9299	-3.84654					3.59825	-42.4
19.3807	-3.84812					48.7716	-3.84812					5.75926	-42.5
50.9062	-3.84971					48.3204	-3.84971					5.75926	-42.6
37.2355	-3.85129					44.9742	-3.85129					5.88807	-42.7
40.4667	-3.85288					47.982	-3.85288					5.62688	-42.6
32.6786	-3.85446					51.6667	-3.85446					5.3657	-42.7
20.5406	-3.85605					56.0657	-3.85605					5.56248	-42.7
38.0019	-3.85763					60.3895	-3.85763					4.51417	-42.7
73.235	-3.85921					61.0286	-3.85921					4.51417	-42.7
225.104	-3.8608					59.4119	-3.8608					4.71096	-42.7
78.6412	-3.86238					58.5472	-3.86238					4.51417	-42.8
113.895	-3.86396					56.2537	-3.86396					4.38179	-42.9
291.801	-3.86554					56.6296	-3.86554					4.31739	-42.9
116.857	-3.86712					58.5847	-3.86712					4.25299	-42.9
53.2675	-3.86871					74.3384	-3.86871					4.31739	-43
42.4138	-3.87029					91.4832	-3.87029					4.38179	-43
24.414	-3.87187					116.937	-3.87187					4.38179	-43.1
137.301	-3.87345					144.572	-3.87345					4.44977	-43.2
200.497	-3.87503					181.907	-3.87503					3.85943	-43.2
80.9196	-3.87661					212.023	-3.87661					3.53027	-43.2
25.3254	-3.87819					222.438	-3.87819					3.79503	-43.2
21.5763	-3.87976					204.767	-3.87976					4.12061	-43.3
24.1862	-3.88134					174.538	-3.88134					3.98823	-43.5
16.9573	-3.88292					151.528	-3.88292					4.38179	-43.6
18.0551	-3.8845					153.445	-3.8845					4.38179	-43.6
16.8123	-3.88608					168.672	-3.88608					3.92383	-43.7
40.7982	-3.88765					167.469	-3.88765					4.38179	-43.8
35.392	-3.88923					159.047	-3.88923					3.85943	-43.8
34.3356	-3.89081					150.964	-3.89081					3.72705	-43.8
40.3839	-3.89239					144.046	-3.89239					3.59825	-43.9
53.1432	-3.89396					146.452	-3.89396					3.20468	-43.9
52.5633	-3.89554					154.159	-3.89554					3.79503	-43.9
57.5137	-3.89711					167.432	-3.89711					3.79503	-44
63.3548	-3.89869					170.289	-3.89869					3.85943	-44.1
164.642	-3.90026					147.843	-3.90026					4.90774	-44.1
31.7051	-3.90184					114.907	-3.90184					4.38179	-44.2
42.7659	-3.90341					90.2425	-3.90341					4.38179	-44.3
36.9869	-3.90499					80.1661	-3.90499					4.38179	-44.3
19.8985	-3.90656					83.9636	-3.90656					4.05621	-44.4
37.5462	-3.90814					84.8283	-3.90814					3.59825	-44.5
69.3617	-3.90971					79.9781	-3.90971					3.59825	-44.5
48.3585	-3.91129					84.2643	-3.91129					3.53027	-44.7
60.9107	-3.91286					89.6033	-3.91286					3.40146	-44.7
37.9812	-3.91443					94.6791	-3.91443					3.20468	-44.8
86.4708	-3.91601					85.2043	-3.91601					3.0723	-44.8
197.721	-3.91758					70.0898	-3.91758					2.9435	-45
137.529	-3.91915					57.7952	-3.91915					2.81112	-45.2
132.061	-3.92072					51.8171	-3.92072					2.41756	-45.2
56.4988	-3.9223					45.5758	-3.9223					2.41756	-45.3
64.4526	-3.92387					47.7189	-3.92387					2.74672	-45.4
66.0683	-3.92544					47.3053	-3.92544					2.61434	-45.6
49.5598	-3.92701					51.2531	-3.92701					3.1367	-45.7
28.5774	-3.92858					56.592	-3.92858					3.1367	-45.7
76.7977	-3.93015					63.4349	-3.93015					3.1367	-45.7
40.2803	-3.93172					67.8339	-3.93172					2.48196	-45.9
62.6092	-3.9333					66.7812	-3.9333					2.22077	-45.9
169.406	-3.93487					64.4877	-3.93487					2.22077	-46
124.148	-3.93644					60.803	-3.93644					2.81112	-46.1
68.1189	-3.93801					61.555	-3.93801					3.59825	-46.2
42.8281	-3.93958					65.6532	-3.93958					3.0723	-46.2
32.8857	-3.94115					57.9456	-3.94115					3.1367	-46.3
37.6083	-3.94272					54.9753	-3.94272					3.20468	-46.3
32.0158	-3.94429					58.2088	-3.94429					2.87552	-46.4
92.8504	-3.94586					64.4501	-3.94586					3.40146	-46.5
133.925	-3.94743					68.8491	-3.94743					3.40146	-46.6
30.8558	-3.949					73.0225	-3.949					3.1367	-46.7
22.9227	-3.95056					80.5421	-3.95056					3.0723	-46.8
29.613	-3.95213					85.6931	-3.95213					3.0723	-46.8
95.9574	-3.9537					93.4007	-3.9537					3.0723	-46.9
124.417	-3.95527					88.8889	-3.95527					3.0079	-47
175.372	-3.95684					82.3092	-3.95684					2.41756	-47.1
51.4862	-3.95841					79.2262	-3.95841					2.74672	-47.2
26.4853	-3.95998					74.5264	-3.95998					2.74672	-47.3
46.08	-3.96154					73.3233	-3.96154					2.22077	-47.3
117.251	-3.96311					77.7974	-3.96311					2.28518	-47.4
130.901	-3.96468					74	-3.96468					2.41756	-47.4
53.8475	-3.96625					67.3827	-3.96625					2.41756	-47.5
26.9825	-3.96782					62.7582	-3.96782					2.48196	-47.5
53.2882	-3.96938					58.8103	-3.96938					2.48196	-47.5
129.326	-3.97095					62.8709	-3.97095					2.48196	-47.6
36.3448	-3.97252					66.2172	-3.97252					2.48196	-47.6
19.2564	-3.97409					62.2694	-3.97409					1.95959	-47.7
21.452	-3.97565					59.7503	-3.97565					1.43365	-47.7
50.4919	-3.97722					59.4495	-3.97722					2.22077	-47.7
89.8263	-3.97879					61.7806	-3.97879					2.22077	-47.8
68.6988	-3.98036					62.9461	-3.98036					2.22077	-47.8
34.7292	-3.98192					60.991	-3.98192					2.08839	-47.9
23.3784	-3.98349					58.9231	-3.98349					2.15637	-47.9
26.3403	-3.98506					67.0444	-3.98506					2.15637	-48
25.6154	-3.98662					86.7458	-3.98662					2.48196	-48
33.9214	-3.98819					106.898	-3.98819					2.22077	-48.1
14.4095	-3.98976					104.003	-3.98976					1.95959	-48.1
16.833	-3.99132					83.4748	-3.99132					1.95959	-48.2
19.4428	-3.99289					71.2554	-3.99289					1.95959	-48.2
16.3359	-3.99446					72.9473	-3.99446					1.50163	-48.4
21.9699	-3.99602					66.6684	-3.99602					1.50163	-48.4
33.3621	-3.99759					58.8479	-3.99759					1.50163	-48.4
144.737	-3.99916					56.9304	-3.99916					1.43365	-48.5
63.3548	-4.00073					54.6369	-4.00073					1.89519	-48.6
44.1537	-4.00229					66.9316	-4.00229					2.15637	-48.6
51.5069	-4.00386					82.3844	-4.00386					2.02399	-48.6
83.9023	-4.00543					89.1897	-4.00543					1.89519	-48.6
56.3124	-4.00699					80.5421	-4.00699					1.43365	-48.6
36.2827	-4.00856					70.6914	-4.00856					1.23687	-48.7
50.6784	-4.01013					66.4052	-4.01013					1.23687	-48.7
26.5475	-4.01169					68.2475	-4.01169					1.56603	-48.8
31.4151	-4.01326					72.6465	-4.01326					1.89519	-48.8
55.3803	-4.01483					71.0298	-4.01483					1.17247	-48.8
77.0463	-4.01639					70.1274	-4.01639					1.36925	-48.9
41.9788	-4.01796					68.2851	-4.01796					1.56603	-48.9
31.2494	-4.01953					69.3754	-4.01953					1.82721	-48.9
73.0693	-4.02109					68.6611	-4.02109					1.50163	-49
60.1236	-4.02266					68.1347	-4.02266					1.50163	-49.1
37.4219	-4.02423					68.0219	-4.02423					1.04366	-49.1
20.3957	-4.0258					68.5859	-4.0258					1.50163	-49.1
26.4025	-4.02736					64.3373	-4.02736					2.02399	-49.2
197.266	-4.02893					53.885	-4.02893					2.02399	-49.2
173.881	-4.0305					46.1773	-4.0305					2.02399	-49.3
45.1272	-4.03207					46.6661	-4.03207					2.08839	-49.4
36.1998	-4.03364					47.4557	-4.03364					1.50163	-49.4
71.3087	-4.0352					49.11	-4.0352					1.50163	-49.5
34.0664	-4.03677					57.156	-4.03677					1.82721	-49.6
48.5449	-4.03834					66.8188	-4.03834					1.36925	-49.6
177.857	-4.03991					64.5253	-4.03991					1.82721	-49.6
81.541	-4.04148					61.8558	-4.04148					1.89519	-49.7
63.8934	-4.04305					57.5696	-4.04305					1.95959	-49.7
26.3611	-4.04462					56.4792	-4.04462					1.17247	-49.8
45.4793	-4.04618					58.5847	-4.04618					1.56603	-49.8
325.128	-4.04775					67.1195	-4.04775					1.56603	-49.9
344.64	-4.04932					73.8496	-4.04932					2.08839	-50
119.488	-4.05089					76.3311	-4.05089					1.50163	-50.1
53.8889	-4.05246					63.3221	-4.05246					1.30485	-50.1
69.5895	-4.05403					55.0129	-4.05403					1.36925	-50.1
41.1296	-4.0556					50.7643	-4.0556					1.43365	-50.2
37.8155	-4.05717					45.7638	-4.05717					1.43365	-50.2
18.7179	-4.05875					44.1094	-4.05875					1.69841	-50.3
16.1909	-4.06032					49.1476	-4.06032					1.69841	-50.4
15.1345	-4.06189					51.2907	-4.06189					1.43365	-50.4
10.9297	-4.06346					54.2234	-4.06346					1.10806	-50.5
11.8411	-4.06503					58.6599	-4.06503					1.56603	-50.5
14.6374	-4.0666					55.4641	-4.0666					1.63043	-50.6
59.6472	-4.06818					48.4332	-4.06818					1.69841	-50.6
386.729	-4.06975					38.0561	-4.06975					1.36925	-50.8
214.934	-4.07132					38.9209	-4.07132					1.23687	-50.8
51.6933	-4.07289					41.8535	-4.07289					1.23687	-50.9
59.0672	-4.07447					52.1555	-4.07447					1.23687	-51.1
61.8428	-4.07604					48.5836	-4.07604					1.36925	-51.1
111.844	-4.07762					46.8541	-4.07762					1.23687	-51.2
85.0209	-4.07919					47.4933	-4.07919					1.23687	-51.2
27.5831	-4.08077					48.8844	-4.08077					1.23687	-51.3
62.5885	-4.08234					53.5466	-4.08234					1.23687	-51.3
85.2487	-4.08392					52.7946	-4.08392					2.02399	-51.3
57.3687	-4.08549					50.8395	-4.08549					2.02399	-51.4
29.9237	-4.08707					52.569	-4.08707					1.56603	-51.5
25.3668	-4.08864					56.1033	-4.08864					1.36925	-51.6
53.3918	-4.09022					61.2918	-4.09022					1.82721	-51.6
29.5095	-4.0918					62.0438	-4.0918					1.82721	-51.7
45.0651	-4.09338					56.2537	-4.09338					1.82721	-51.7
85.0416	-4.09495					48.4708	-4.09495					2.41756	-51.8
53.6403	-4.09653					53.0202	-4.09653					2.48196	-51.8
43.3666	-4.09811					58.9607	-4.09811					2.48196	-52
41.2953	-4.09969					59.0735	-4.09969					2.15637	-52
126.074	-4.10127					59.7503	-4.10127					2.08839	-52.1
86.9679	-4.10285					53.4338	-4.10285					1.43365	-52.1
18.2622	-4.10443					55.9529	-4.10443					1.30485	-52.2
11.7375	-4.10601					55.5017	-4.10601					1.10806	-52.3
18.4486	-4.1076					55.7273	-4.1076					1.23687	-52.4
33.9421	-4.10918					51.2531	-4.10918					1.50163	-52.5
113.812	-4.11076					51.9299	-4.11076					1.50163	-52.6
206.027	-4.11234					55.4265	-4.11234					1.82721	-52.7
61.4907	-4.11393					57.6448	-4.11393					1.30485	-52.8
71.9922	-4.11551					53.8474	-4.11551					1.69841	-52.8
114.164	-4.11709					50.7643	-4.11709					1.50163	-52.9
57.6173	-4.11868					44.9366	-4.11868					1.30485	-52.9
51.1755	-4.12027					42.4927	-4.12027					1.17247	-53
64.1834	-4.12185					40.7632	-4.12185					0.256537	-53.1
49.7877	-4.12344					47.2301	-4.12344					0.256537	-53.3
72.0337	-4.12503					51.0651	-4.12503					1.36925	-53.4
83.3224	-4.12661					49.3732	-4.12661					1.50163	-53.5
81.1682	-4.1282					45.3878	-4.1282					1.23687	-53.5
258.618	-4.12979					44.4478	-4.12979					1.17247	-53.5
181.71	-4.13138					45.275	-4.13138					1.10806	-53.6
144.426	-4.13297					47.3429	-4.13297					1.10806	-53.6
67.5803	-4.13456					45.9517	-4.13456					1.43365	-53.7
66.6068	-4.13615					45.6886	-4.13615					1.43365	-53.8
138.854	-4.13774					48.5084	-4.13774					0.911283	-53.9
111.223	-4.13933					52.193	-4.13933					1.17247	-54
375.731	-4.14093					56.8176	-4.14093					1.23687	-54.1
220.61	-4.14252					68.7363	-4.14252					1.50163	-54.2
103.828	-4.14411					87.8738	-4.14411					1.76281	-54.3
39.3482	-4.14571					90.5432	-4.14571					1.50163	-54.4
75.6999	-4.1473					76.5191	-4.1473					1.23687	-54.4
48.1928	-4.1489					59.9007	-4.1489					1.23687	-54.5
110.332	-4.1505					56.8928	-4.1505					1.76281	-54.6
173.673	-4.15209					56.6296	-4.15209					1.17247	-54.6
78.4962	-4.15369					60.2767	-4.15369					1.63043	-54.7
67.5182	-4.15529					68.0219	-4.15529					2.41756	-54.7
92.3119	-4.15689					71.3681	-4.15689					3.20468	-54.7
123.278	-4.15849					67.6459	-4.15849					4.38179	-54.8
37.6912	-4.16009					66.894	-4.16009					4.64655	-54.9
30.5865	-4.16169					72.8721	-4.16169					4.64655	-55
44.6715	-4.16329					78.8126	-4.16329					3.0723	-55
461.297	-4.16489					84.0763	-4.16489					1.95959	-55
398.495	-4.1665					78.6246	-4.1665					1.89519	-55
106.977	-4.1681					70.6538	-4.1681					1.69841	-55.1
38.6854	-4.1697					70.3906	-4.1697					1.43365	-55.2
43.553	-4.17131					68.8867	-4.17131					1.50163	-55.2
75.8863	-4.17292					62.119	-4.17292					1.23687	-55.3
69.4652	-4.17452					53.3586	-4.17452					1.23687	-55.3
40.9017	-4.17613					48.8844	-4.17613					1.76281	-55.4
21.4313	-4.17774					48.0572	-4.17774					1.17247	-55.4
35.102	-4.17935					49.0348	-4.17935					1.04366	-55.5
65.6747	-4.18096					49.5236	-4.18096					1.17247	-55.6
132.951	-4.18257					45.3502	-4.18257					1.36925	-55.7
31.4979	-4.18418					44.0342	-4.18418					1.43365	-55.7
40.2803	-4.18579					47.1173	-4.18579					1.43365	-55.8
26.7546	-4.1874					54.073	-4.1874					1.43365	-55.9
46.4322	-4.18901					57.5696	-4.18901					1.17247	-55.9
27.3967	-4.19063					50.9147	-4.19063					1.82721	-55.9
26.2368	-4.19224					48.0196	-4.19224					0.975684	-56
23.1505	-4.19386					43.959	-4.19386					1.04366	-56
23.7098	-4.19548					45.463	-4.19548					1.10806	-56
26.7546	-4.19709					45.5382	-4.19709					1.23687	-56.1
135.333	-4.19871					37.6425	-4.19871					1.23687	-56.1
396.175	-4.20033					39.7856	-4.20033					1.23687	-56.3
79.884	-4.20195					44.4854	-4.20195					1.50163	-56.3
46.9086	-4.20357					54.1482	-4.20357					1.82721	-56.3
56.2709	-4.20519					54.7121	-4.20519					1.63043	-56.4
34.0457	-4.20681					50.0499	-4.20681					1.76281	-56.5
128.415	-4.20843					46.0645	-4.20843					1.89519	-56.5
187.779	-4.21006					45.8013	-4.21006					1.36925	-56.5
49.2906	-4.21168					45.9517	-4.21168					1.56603	-56.6
26.2161	-4.21331					49.1476	-4.21331					1.56603	-56.7
50.4298	-4.21493					52.193	-4.21493					1.43365	-56.7
92.7469	-4.21656					62.119	-4.21656					1.82721	-56.7
106.625	-4.21818					66.8564	-4.21818					1.23687	-56.8
51.7969	-4.21981					70.4658	-4.21981					1.17247	-57
88.0657	-4.22144					67.8339	-4.22144					1.04366	-57.1
59.0465	-4.22307					59.5247	-4.22307					1.23687	-57.1
75.2028	-4.2247					59.7503	-4.2247					1.10806	-57.2
113.709	-4.22633					64.6757	-4.22633					1.10806	-57.2
118.245	-4.22797					70.0522	-4.22797					1.17247	-57.2
35.5163	-4.2296					71.5185	-4.2296					1.50163	-57.2
91.8562	-4.23123					69.7138	-4.23123					1.63043	-57.3
48.9799	-4.23287					64.2621	-4.23287					1.82721	-57.3
49.1042	-4.2345					60.4271	-4.2345					2.02399	-57.4
125.847	-4.23614					57.9456	-4.23614					1.82721	-57.4
46.225	-4.23778					58.472	-4.23778					1.17247	-57.5
65.9026	-4.23941					59.2615	-4.23941					1.17247	-57.6
43.8016	-4.24105					55.5769	-4.24105					0.911283	-57.6
39.5968	-4.24269					50.8019	-4.24269					1.30485	-57.6
91.4834	-4.24433					54.6369	-4.24433					1.36925	-57.7
44.9615	-4.24597					60.0135	-4.24597					1.36925	-57.9
25.4704	-4.24762					60.7654	-4.24762					1.36925	-58
44.2573	-4.24926					57.9832	-4.24926					1.17247	-57.9
29.9444	-4.2509					57.1936	-4.2509					1.17247	-58.1
38.7476	-4.25255					52.7946	-4.25255					1.17247	-58.1
63.1891	-4.25419					52.7194	-4.25419					0.975684	-58.1
33.3414	-4.25584					55.3513	-4.25584					0.778902	-58.2
104.346	-4.25749					58.284	-4.25749					1.23687	-58.3
115.531	-4.25913					60.6151	-4.25913					1.30485	-58.5
28.0388	-4.26078					69.225	-4.26078					1.36925	-58.6
21.2863	-4.26243					68.8491	-4.26243					1.23687	-58.6
35.5163	-4.26408					69.3002	-4.26408					1.43365	-58.6
35.4334	-4.26573					69.9394	-4.26573					1.43365	-58.7
24.3519	-4.26739					72.8721	-4.26739					1.43365	-58.7
45.645	-4.26904					70.9922	-4.26904					1.82721	-58.8
46.4322	-4.27069					70.729	-4.27069					1.69841	-58.8
27.3139	-4.27235					68.6611	-4.27235					1.50163	-58.9
16.5016	-4.274					70.1274	-4.274					1.30485	-58.9
51.2169	-4.27566					68.5107	-4.27566					1.10806	-59
97.3038	-4.27732					68.8115	-4.27732					1.76281	-59
124.231	-4.27897					64.1117	-4.27897					1.76281	-59.1
416.204	-4.28063					64.5253	-4.28063					1.50163	-59.1
190.741	-4.28229					63.3221	-4.28229					1.50163	-59.2
90.4477	-4.28395					61.0662	-4.28395					1.23687	-59.3
23.0677	-4.28561					67.9091	-4.28561					1.23687	-59.3
22.4463	-4.28728					67.1195	-4.28728					1.23687	-59.4
66.1097	-4.28894					65.6156	-4.28894					1.63043	-59.4
63.3134	-4.2906					62.1942	-4.2906					1.36925	-59.5
34.7499	-4.29227					67.0068	-4.29227					1.36925	-59.6
22.467	-4.29393					70.165	-4.29393					1.82721	-59.6
24.0619	-4.2956					74.0376	-4.2956					1.69841	-59.7
109.815	-4.29727					69.4506	-4.29727					1.50163	-59.8
82.411	-4.29894					64.7509	-4.29894					1.30485	-59.8
74.4985	-4.3006					60.0511	-4.3006					1.10806	-59.9
91.4419	-4.30227					55.8401	-4.30227					1.43365	-60
25.4911	-4.30394					57.532	-4.30394					1.43365	-60.1
18.0965	-4.30562					53.8474	-4.30562					1.43365	-60.2
41.0053	-4.30729					52.2306	-4.30729					1.36925	-60.3
44.423	-4.30896					56.2161	-4.30896					1.43365	-60.3
32.2436	-4.31064					62.1942	-4.31064					1.23687	-60.4
51.3205	-4.31231					64.0741	-4.31231					1.23687	-60.5
27.4589	-4.31399					59.5623	-4.31399					1.23687	-60.6
27.1482	-4.31566					51.3283	-4.31566					1.43365	-60.6
20.9135	-4.31734					47.982	-4.31734					1.23687	-60.7
45.935	-4.31902					54.3361	-4.31902					1.23687	-60.8
41.1503	-4.3207					56.3665	-4.3207					1.30485	-60.9
24.2069	-4.32237					61.743	-4.32237					1.36925	-60.9
32.5336	-4.32406					64.6757	-4.32406					1.50163	-61
27.6246	-4.32574					66.33	-4.32574					1.56603	-61.2
21.162	-4.32742					62.7958	-4.32742					1.63043	-61.2
32.2436	-4.3291					59.2239	-4.3291					1.17247	-61.3
47.6128	-4.33078					60.5023	-4.33078					1.82721	-61.3
45.4379	-4.33247					61.1414	-4.33247					1.82721	-61.3
80.9196	-4.33415					57.8328	-4.33415					1.04366	-61.3
57.058	-4.33584					53.9978	-4.33584					1.10806	-61.4
35.1849	-4.33753					49.9748	-4.33753					1.10806	-61.5
29.5302	-4.33921					44.147	-4.33921					1.17247	-61.6
83.5295	-4.3409					41.3272	-4.3409					1.30485	-61.7
136.224	-4.34259					37.8305	-4.34259					1.56603	-61.7
465.025	-4.34428					35.725	-4.34428					1.76281	-61.8
197.473	-4.34597					35.161	-4.34597					1.76281	-61.8
38.1676	-4.34766					40.876	-4.34766					1.82721	-61.9
23.4612	-4.34936					44.711	-4.34936					1.50163	-61.9
29.1366	-4.35105					47.6061	-4.35105					1.76281	-62
32.0158	-4.35274					46.8541	-4.35274					1.69841	-62.1
53.3296	-4.35444					47.0421	-4.35444					1.63043	-62.1
60.745	-4.35613					53.5842	-4.35613					0.911283	-62.1
28.7638	-4.35783					55.6145	-4.35783					0.911283	-62.2
32.7821	-4.35953					57.7952	-4.35953					0.911283	-62.2
42.3102	-4.36122					58.9231	-4.36122					1.63043	-62.2
33.735	-4.36292					60.4271	-4.36292					1.69841	-62.2
28.5567	-4.36462					64.1117	-4.36462					1.43365	-62.3
45.1686	-4.36632					65.5028	-4.36632					1.23687	-62.4
39.6175	-4.36802					64.0365	-4.36802					1.04366	-62.5
42.8902	-4.36972					62.9085	-4.36972					0.846881	-62.5
20.5614	-4.37142					63.0589	-4.37142					1.36925	-62.5
32.3886	-4.37313					62.7582	-4.37313					1.36925	-62.5
86.6365	-4.37483					62.119	-4.37483					2.02399	-62.5
77.5848	-4.37654					61.4798	-4.37654					1.50163	-62.6
144.53	-4.37824					60.8406	-4.37824					1.76281	-62.6
122.242	-4.37995					63.8109	-4.37995					1.69841	-62.6
46.2872	-4.38165					66.2924	-4.38165					1.63043	-62.7
39.3068	-4.38336					67.7211	-4.38336					0.188558	-62.7
46.9914	-4.38507					68.4355	-4.38507					0.975684	-62.9
48.0271	-4.38678					63.7357	-4.38678					0.975684	-62.9
36.1584	-4.38849					57.344	-4.38849					0.975684	-62.9
21.5556	-4.3902					53.7346	-4.3902					1.10806	-63
24.8697	-4.39191					50.9899	-4.39191					0.714501	-63.1
37.9397	-4.39362					52.6442	-4.39362					0.6501	-63.2
57.9073	-4.39533					55.5393	-4.39533					0.582121	-63.2
111.492	-4.39705					52.757	-4.39705					0.975684	-63.2
90.1992	-4.39876					49.5236	-4.39876					1.23687	-63.2
43.9051	-4.40047					49.0724	-4.40047					1.23687	-63.2
54.1168	-4.40219					50.5387	-4.40219					1.23687	-63.2
63.6863	-4.40391					48.6964	-4.40391					0.911283	-63.2
97.3659	-4.40562					52.193	-4.40562					0.975684	-63.3
166.051	-4.40734					49.2604	-4.40734					0.975684	-63.3
97.4695	-4.40906					48.546	-4.40906					0.975684	-63.4
93.0576	-4.41078					45.2374	-4.41078					1.36925	-63.5
159.733	-4.41249					40.7256	-4.41249					0.975684	-63.5
273.656	-4.41421					41.6279	-4.41421					0.975684	-63.5
233.845	-4.41594					43.4327	-4.41594					1.23687	-63.5
88.1278	-4.41766					41.8911	-4.41766					1.43365	-63.6
66.2961	-4.41938					40.6128	-4.41938					1.10806	-63.7
50.4091	-4.4211					41.6655	-4.4211					0.975684	-63.6
39.3897	-4.42283					45.3502	-4.42283					0.846881	-63.6
27.811	-4.42455					47.3429	-4.42455					1.63043	-63.8
74.9128	-4.42627					49.6364	-4.42627					1.36925	-63.9
119.488	-4.428					50.9147	-4.428					1.36925	-64.1
83.136	-4.42973					49.6364	-4.42973					0.714501	-64.1
66.2133	-4.43145					48.2452	-4.43145					1.10806	-64.1
68.1396	-4.43318					41.7783	-4.43318					1.10806	-64.3
67.1661	-4.43491					40.876	-4.43491					1.23687	-64.4
75.6792	-4.43664					40.8384	-4.43664					1.36925	-64.6
82.3074	-4.43837					44.4478	-4.43837					1.30485	-64.6
91.3798	-4.4401					47.5685	-4.4401					1.23687	-64.7
106.48	-4.44183					46.8165	-4.44183					1.23687	-64.8
72.0751	-4.44356					47.5685	-4.44356					0.582121	-64.8
73.2972	-4.44529					48.0572	-4.44529					1.30485	-64.9
56.0224	-4.44702					50.1627	-4.44702					1.43365	-65
57.5551	-4.44875					50.8395	-4.44875					1.43365	-65
56.2088	-4.45049					52.945	-4.45049					1.43365	-65.1
53.0811	-4.45222					52.3434	-4.45222					0.846881	-65.2
111.782	-4.45396					50.5387	-4.45396					1.50163	-65.3
235.047	-4.45569					55.5393	-4.45569					1.50163	-65.3
49.187	-4.45743					60.2015	-4.45743					1.30485	-65.4
67.3939	-4.45916					63.2469	-4.45916					1.30485	-65.5
29.8823	-4.4609					58.6599	-4.4609					1.30485	-65.5
25.3047	-4.46264					58.3968	-4.46264					1.30485	-65.6
25.8639	-4.46438					56.8928	-4.46438					1.36925	-65.6
23.6683	-4.46612					56.7048	-4.46612					0.911283	-65.8
32.0365	-4.46786					57.9832	-4.46786					1.30485	-66
82.7424	-4.4696					56.9304	-4.4696					1.30485	-66.1
48.2135	-4.47134					55.0129	-4.47134					1.89519	-66.1
28.0803	-4.47308					57.4944	-4.47308					1.50163	-66.2
205.468	-4.47482					52.2682	-4.47482					1.50163	-66.4
617.889	-4.47656					52.6066	-4.47656					1.50163	-66.5
192.585	-4.47831					54.4489	-4.47831					1.56603	-66.6
105.589	-4.48005					60.3143	-4.48005					1.76281	-66.7
30.5865	-4.48179					63.0965	-4.48179					1.50163	-66.7
21.8041	-4.48354					61.8182	-4.48354					1.50163	-66.7
40.446	-4.48528					60.991	-4.48528					1.89519	-66.8
90.9448	-4.48703					62.1942	-4.48703					1.30485	-66.9
57.1409	-4.48878					65.2772	-4.48878					1.17247	-66.9
116.961	-4.49052					66.2548	-4.49052					1.10806	-67
78.9519	-4.49227					66.0292	-4.49227					1.04366	-67
50.7612	-4.49402					66.894	-4.49402					1.30485	-67.2
38.0847	-4.49577					71.3681	-4.49577					1.43365	-67.2
64.0798	-4.49751					71.8569	-4.49751					1.43365	-67.2
42.0617	-4.49926					76.2935	-4.49926					1.69841	-67.3
16.9987	-4.50101					78.8126	-4.50101					2.35315	-67.4
21.0585	-4.50276					81.0309	-4.50276					2.02399	-67.4
106.335	-4.50452					78.2862	-4.50452					1.63043	-67.4
180.177	-4.50627					77.9102	-4.50627					1.23687	-67.5
129.72	-4.50802					72.9849	-4.50802					0.778902	-67.6
49.0627	-4.50977					71.6689	-4.50977					1.50163	-67.7
58.6737	-4.51152					66.8188	-4.51152					1.50163	-67.7
22.0734	-4.51328					67.4955	-4.51328					0.911283	-67.8
20.5821	-4.51503					70.0898	-4.51503					0.975684	-67.8
52.5011	-4.51679					71.7441	-4.51679					0.714501	-67.9
54.1582	-4.51854					72.6465	-4.51854					0.846881	-67.9
25.7189	-4.5203					63.8109	-4.5203					0.975684	-68
41.9167	-4.52205					58.8855	-4.52205					1.56603	-68
39.079	-4.52381					53.6594	-4.52381					0.975684	-68
40.7567	-4.52556					53.3962	-4.52556					0.975684	-68
29.2195	-4.52732					53.8474	-4.52732					1.63043	-68
20.8928	-4.52908					54.4489	-4.52908					1.17247	-68.1
198.798	-4.53084					59.9383	-4.53084					0.975684	-68.1
502.765	-4.5326					68.7739	-4.5326					1.17247	-68.1
249.567	-4.53435					70.6162	-4.53435					1.43365	-68.1
58.0315	-4.53611					73.0977	-4.53611					2.48196	-68.1
30.5244	-4.53787					77.9478	-4.53787					3.0723	-68.2
47.5092	-4.53963					78.587	-4.53963					3.0723	-68.2
98.7123	-4.54139					76.7823	-4.54139					3.33348	-68.3
40.0732	-4.54316					74.0376	-4.54316					3.0723	-68.3
34.3564	-4.54492					71.4809	-4.54492					2.22077	-68.3
32.1815	-4.54668					68.3603	-4.54668					2.08839	-68.3
32.3265	-4.54844					68.2475	-4.54844					1.89519	-68.3
23.5855	-4.5502					70.0146	-4.5502					1.82721	-68.4
29.5095	-4.55197					68.3603	-4.55197					1.69841	-68.5
58.4458	-4.55373					69.5258	-4.55373					1.69841	-68.5
52.7911	-4.55549					70.5034	-4.55549					1.23687	-68.5
34.0457	-4.55726					72.3081	-4.55726					1.63043	-68.6
51.0305	-4.55902					73.6992	-4.55902					1.23687	-68.7
23.6062	-4.56079					76.7447	-4.56079					1.17247	-68.8
17.6201	-4.56255					74.5264	-4.56255					1.10806	-68.8
45.0237	-4.56432					70.9922	-4.56432					0.846881	-68.9
31.0215	-4.56609					67.4579	-4.56609					1.23687	-68.8
28.9088	-4.56785					71.5561	-4.56785					1.23687	-68.9
26.1746	-4.56962					73.5864	-4.56962					0.911283	-68.9
30.9801	-4.57139					71.4809	-4.57139					1.04366	-69
46.4322	-4.57315					72.6089	-4.57315					1.36925	-69
50.8855	-4.57492					75.2784	-4.57492					1.36925	-69
96.061	-4.57669					79.9781	-4.57669					1.36925	-69
55.401	-4.57846					82.046	-4.57846					0.385339	-69.1
41.4817	-4.58023					81.7077	-4.58023					0.714501	-69.2
31.3322	-4.582					81.3693	-4.582					0.714501	-69.2
25.0561	-4.58377					80.0157	-4.58377					1.10806	-69.3
55.9809	-4.58554					76.4439	-4.58554					1.10806	-69.4
39.2654	-4.58731					69.4506	-4.58731					0.846881	-69.4
51.714	-4.58908					62.6454	-4.58908					0.846881	-69.4
39.5347	-4.59085					58.3968	-4.59085					0.846881	-69.5
115.552	-4.59262					56.8176	-4.59262					0.846881	-69.7
49.3734	-4.5944					53.697	-4.5944					1.23687	-69.8
28.8259	-4.59617					51.5915	-4.59617					1.23687	-69.9
17.7651	-4.59794					52.1555	-4.59794					2.02399	-69.9
19.5671	-4.59971					53.697	-4.59971					1.82721	-70
21.8041	-4.60149					48.3956	-4.60149					2.02399	-70.1
43.0559	-4.60326					48.2828	-4.60326					1.82721	-70.1
102.731	-4.60503					51.4411	-4.60503					1.56603	-70.2
73.8357	-4.60681					53.1706	-4.60681					1.17247	-70.3
61.1592	-4.60858					59.0359	-4.60858					0.975684	-70.3
54.7174	-4.61036					58.6975	-4.61036					0.975684	-70.4
32.865	-4.61213					57.156	-4.61213					1.50163	-70.4
25.139	-4.61391					59.5247	-4.61391					0.846881	-70.5
18.5729	-4.61569					62.495	-4.61569					0.975684	-70.6
64.3698	-4.61746					67.2699	-4.61746					0.778902	-70.6
64.5355	-4.61924					66.1796	-4.61924					0.582121	-70.7
56.0638	-4.62101					64.3749	-4.62101					1.10806	-70.8
50.5748	-4.62279					61.8558	-4.62279					1.23687	-70.8
40.6946	-4.62457					55.6521	-4.62457					1.23687	-70.9
35.5577	-4.62635					54.5993	-4.62635					1.43365	-71
19.6085	-4.62812					56.6296	-4.62812					1.43365	-71
20.6649	-4.6299					54.2985	-4.6299					1.43365	-71.1
68.6367	-4.63168					55.3889	-4.63168					1.36925	-71.2
209.031	-4.63346					53.3962	-4.63346					1.30485	-71.3
72.1787	-4.63524					56.1033	-4.63524					0.975684	-71.4
62.547	-4.63702					59.0359	-4.63702					1.17247	-71.4
75.5549	-4.6388					57.0808	-4.6388					1.17247	-71.5
56.9752	-4.64058					60.803	-4.64058					0.911283	-71.5
109.752	-4.64236					59.5999	-4.64236					1.23687	-71.6
36.8005	-4.64414					62.7958	-4.64414					0.846881	-71.6
106.148	-4.64592					62.4574	-4.64592					0.846881	-71.7
263.258	-4.6477					60.6527	-4.6477					0.911283	-71.7
111.513	-4.64948					58.6975	-4.64948					1.23687	-71.7
107.971	-4.65126					62.9461	-4.65126					1.36925	-71.8
58.0108	-4.65304					60.5399	-4.65304					1.36925	-71.8
93.7411	-4.65482					64.0365	-4.65482					0.714501	-71.9
61.4492	-4.65661					62.3822	-4.65661					0.975684	-72
41.7717	-4.65839					63.5101	-4.65839					1.23687	-72.1
61.0557	-4.66017					58.8855	-4.66017					1.30485	-72.1
38.4161	-4.66195					57.4192	-4.66195					1.36925	-72.1
43.5737	-4.66374					58.9983	-4.66374					0.778902	-72.2
59.3158	-4.66552					58.6223	-4.66552					1.17247	-72.2
40.8189	-4.6673					56.8176	-4.6673					1.17247	-72.3
75.5756	-4.66909					55.1257	-4.66909					1.56603	-72.4
114.806	-4.67087					53.0202	-4.67087					1.56603	-72.4
169.158	-4.67266					53.4338	-4.67266					1.04366	-72.5
95.2946	-4.67444					54.1482	-4.67444					0.846881	-72.5
65.3433	-4.67623					54.073	-4.67623					0.6501	-72.6
35.5577	-4.67801					55.0505	-4.67801					0.778902	-72.8
58.7358	-4.6798					56.968	-4.6798					1.10806	-72.8
74.9957	-4.68158					51.1403	-4.68158					1.10806	-72.9
141.63	-4.68337					49.7868	-4.68337					0.6501	-73
174.336	-4.68515					57.72	-4.68515					1.23687	-73.1
286.975	-4.68694					61.2166	-4.68694					1.30485	-73.1
219.242	-4.68872					60.5023	-4.68872					1.23687	-73.1
83.6124	-4.69051					56.6672	-4.69051					1.17247	-73.1
103.021	-4.6923					54.1858	-4.6923					0.846881	-73.1
42.0202	-4.69408					53.0954	-4.69408					1.17247	-73.1
43.8016	-4.69587					50.8395	-4.69587					1.17247	-73.1
57.2652	-4.69766					49.7868	-4.69766					0.975684	-73.2
67.7668	-4.69945					47.5309	-4.69945					1.50163	-73.3
39.6796	-4.70123					47.982	-4.70123					1.23687	-73.4
22.4463	-4.70302					47.1173	-4.70302					1.63043	-73.4
33.9421	-4.70481					46.5533	-4.70481					2.08839	-73.5
33.3207	-4.7066					46.2525	-4.7066					2.41756	-73.5
28.6188	-4.70839					44.2598	-4.70839					1.89519	-73.5
63.7484	-4.71018					43.4703	-4.71018					1.89519	-73.6
35.537	-4.71196					39.0337	-4.71196					2.02399	-73.7
27.666	-4.71375					39.8984	-4.71375					1.82721	-73.8
24.704	-4.71554					42.0039	-4.71554					2.08839	-73.8
46.9086	-4.71733					44.523	-4.71733					1.69841	-73.9
31.7879	-4.71912					51.4411	-4.71912					1.30485	-74
20.2921	-4.72091					52.569	-4.72091					0.975684	-74.1
16.7708	-4.7227					55.5769	-4.7227					0.846881	-74.2
14.6167	-4.72449					59.5247	-4.72449					0.846881	-74.2
22.0734	-4.72628					60.8406	-4.72628					1.69841	-74.3
21.9077	-4.72807					53.1706	-4.72807					1.23687	-74.4
83.5709	-4.72986					50.9523	-4.72986					1.43365	-74.4
85.0209	-4.73166					48.0572	-4.73166					1.36925	-74.4
98.1945	-4.73345					48.6588	-4.73345					1.30485	-74.5
119.239	-4.73524					47.4557	-4.73524					1.76281	-74.5
78.1234	-4.73703					44.5982	-4.73703					1.43365	-74.6
72.9658	-4.73882					46.7789	-4.73882					1.43365	-74.6
119.84	-4.74061					47.0797	-4.74061					1.43365	-74.8
73.1108	-4.74241					49.5236	-4.74241					1.04366	-74.8
73.8564	-4.7442					50.3131	-4.7442					0.778902	-74.8
95.2118	-4.74599					51.6667	-4.74599					0.714501	-74.9
51.2998	-4.74778					49.7492	-4.74778					0.582121	-74.9
18.4279	-4.74958					52.3058	-4.74958					0.385339	-75
40.6117	-4.75137					59.7127	-4.75137					0.582121	-75
61.6771	-4.75316					63.8109	-4.75316					0.582121	-75.1
95.6674	-4.75496					66.2548	-4.75496					0.385339	-75.2
143.577	-4.75675					62.7958	-4.75675					0.124156	-75.2
199.668	-4.75854					66.2172	-4.75854					0.975684	-75.2
57.7208	-4.76034					65.578	-4.76034					1.17247	-75.3
29.0123	-4.76213					65.8036	-4.76213					1.36925	-75.3
25.9054	-4.76393					71.6689	-4.76393					0.846881	-75.5
48.462	-4.76572					72.1201	-4.76572					0.778902	-75.5
44.6301	-4.76752					69.3002	-4.76752					0.778902	-75.6
29.3023	-4.76931					60.9158	-4.76931					0.911283	-75.7
39.2861	-4.77111					57.5696	-4.77111					0.714501	-75.7
29.1573	-4.7729					56.6672	-4.7729					1.17247	-75.8
38.9133	-4.7747					54.7121	-4.7747					1.17247	-75.8
40.8396	-4.77649					51.8923	-4.77649					1.10806	-75.9
30.193	-4.77829					52.381	-4.77829					0.453318	-75.9
27.3346	-4.78009					50.2755	-4.78009					1.36925	-76
20.1057	-4.78188					47.3053	-4.78188					1.36925	-76.1
48.7727	-4.78368					51.3283	-4.78368					1.10806	-76.2
54.1582	-4.78547					50.7267	-4.78547					0.714501	-76.3
16.2737	-4.78727					55.9529	-4.78727					0.846881	-76.3
11.7582	-4.78907					50.3883	-4.78907					0.911283	-76.3
13.0632	-4.79087					50.5387	-4.79087					0.975684	-76.3
45.2101	-4.79266					47.3805	-4.79266					0.846881	-76.4
63.1684	-4.79446					43.8086	-4.79446					0.6501	-76.5
72.9243	-4.79626					45.6886	-4.79626					0.6501	-76.6
113.274	-4.79806					47.1173	-4.79806					1.43365	-76.7
39.8039	-4.79986					49.3356	-4.79986					0.778902	-76.7
35.7441	-4.80165					53.2082	-4.80165					0.51772	-76.7
45.935	-4.80345					50.0875	-4.80345					0.51772	-76.7
23.5648	-4.80525					48.4332	-4.80525					0.453318	-76.8
19.5257	-4.80705					46.8541	-4.80705					0.385339	-77
52.4597	-4.80885					46.4029	-4.80885					0.453318	-77
40.3425	-4.81065					48.9596	-4.81065					0.453318	-77.1
20.1471	-4.81245					49.9372	-4.81245					0.256537	-77.2
20.0228	-4.81425					51.4411	-4.81425					1.10806	-77.2
25.3875	-4.81605					51.6291	-4.81605					0.453318	-77.3
16.5637	-4.81785					53.2834	-4.81785					0.453318	-77.3
20.4371	-4.81965					60.1263	-4.81965					0.385339	-77.3
18.5315	-4.82145					61.743	-4.82145					0.256537	-77.3
23.4198	-4.82325					58.2088	-4.82325					0.714501	-77.4
32.5957	-4.82505					56.1785	-4.82505					0.714501	-77.4
45.0237	-4.82685					53.9602	-4.82685					0.778902	-77.5
35.827	-4.82865					50.6891	-4.82865					0.714501	-77.5
31.4772	-4.83045					47.4933	-4.83045					0.385339	-77.6
39.1618	-4.83226					46.0269	-4.83226					0.453318	-77.6
41.6474	-4.83406					45.8765	-4.83406					0.582121	-77.7
33.2378	-4.83586					44.8614	-4.83586					0.714501	-77.7
27.0653	-4.83766					45.3878	-4.83766					0.778902	-77.7
72.6136	-4.83946					46.4781	-4.83946					0.778902	-77.8
56.2295	-4.84127					49.9372	-4.84127					0.385339	-77.9
34.8328	-4.84307					57.532	-4.84307					0.714501	-77.9
34.5635	-4.84487					54.7873	-4.84487					0.582121	-77.9
55.7738	-4.84668					55.6521	-4.84668					0.453318	-78
71.578	-4.84848					58.2464	-4.84848					0.320938	-78
70.7702	-4.85028					59.5999	-4.85028					0.320938	-78.1
31.3529	-4.85209					57.9832	-4.85209					0.453318	-78.2
22.0941	-4.85389					55.9153	-4.85389					0.453318	-78.2
29.5509	-4.85569					49.9372	-4.85569					0.6501	-78.4
96.1646	-4.8575					44.9366	-4.8575					0.453318	-78.4
148.569	-4.8593					45.087	-4.8593					0.385339	-78.4
163.814	-4.86111					46.1773	-4.86111					0.51772	-78.5
297.331	-4.86291					43.7334	-4.86291					0.6501	-78.5
157.061	-4.86472					45.2374	-4.86472					0.714501	-78.6
54.4274	-4.86652					44.4478	-4.86652					0.453318	-78.6
102.296	-4.86833					47.4933	-4.86833					0.453318	-78.7
117.499	-4.87014					52.193	-4.87014					0.124156	-78.8
51.7554	-4.87194					51.8547	-4.87194					0.582121	-78.8
38.3954	-4.87375					52.3058	-4.87375					0.453318	-78.8
94.5904	-4.87555					52.9826	-4.87555					0.582121	-78.8
248.448	-4.87736					52.7194	-4.87736					0.714501	-78.9
234.612	-4.87917					51.9675	-4.87917					0.6501	-78.9
69.2995	-4.88097					56.4416	-4.88097					0.582121	-79
78.4341	-4.88278					60.3143	-4.88278					0.582121	-79.1
57.203	-4.88459					60.7654	-4.88459					0.453318	-79.1
37.0698	-4.88639					61.7054	-4.88639					0.256537	-79.1
63.9141	-4.8882					63.5101	-4.8882					0.256537	-79.2
26.1953	-4.89001					61.2542	-4.89001					0.385339	-79.2
17.3922	-4.89182					65.6532	-4.89182					0.582121	-79.3
18.6143	-4.89363					69.9394	-4.89363					0.385339	-79.3
52.6461	-4.89543					73.7368	-4.89543					0.453318	-79.4
83.6538	-4.89724					76.2183	-4.89724					0.453318	-79.4
45.79	-4.89905					81.7453	-4.89905					1.43365	-79.5
140.677	-4.90086					79.0382	-4.90086					0.6501	-79.5
122.905	-4.90267					77.3463	-4.90267					0.846881	-79.6
22.0941	-4.90448					71.1802	-4.90448					0.778902	-79.6
24.0826	-4.90629					64.7885	-4.90629					0.6501	-79.6
42.2274	-4.9081					62.7958	-4.9081					0.582121	-79.6
28.101	-4.90991					58.5847	-4.90991					0.846881	-79.7
33.1964	-4.91172					58.5096	-4.91172					0.846881	-79.7
30.048	-4.91353					61.4798	-4.91353					0.975684	-79.8
202.05	-4.91534					65.5404	-4.91534					0.778902	-79.8
629.654	-4.91715					68.3603	-4.91715					0.846881	-79.8
282.48	-4.91896					70.2026	-4.91896					0.6501	-79.9
57.928	-4.92077					73.2857	-4.92077					0.385339	-79.9
46.4736	-4.92258					72.9473	-4.92258					1.17247	-80
71.868	-4.92439					70.6162	-4.92439					0.453318	-80
117.706	-4.9262					67.3451	-4.9262					0.453318	-80.1
125.743	-4.92802					69.4882	-4.92802					0.778902	-80.2
57.1409	-4.92983					68.0595	-4.92983					0.778902	-80.2
42.9316	-4.93164					66.6308	-4.93164					0.385339	-80.3
62.1328	-4.93345					61.2542	-4.93345					0.453318	-80.4
67.3939	-4.93526					61.1414	-4.93526					0.51772	-80.5
24.5176	-4.93708					61.8182	-4.93708					0.453318	-80.6
63.0856	-4.93889					58.6599	-4.93889					0.453318	-80.6
30.5658	-4.9407					59.8631	-4.9407					0.453318	-80.8
34.4185	-4.94252					58.6599	-4.94252					0.320938	-80.9
36.552	-4.94433					57.8704	-4.94433					0.6501	-80.9
73.96	-4.94614					60.0511	-4.94614					0.385339	-81
131.087	-4.94796					57.7576	-4.94796					0.256537	-81
44.5058	-4.94977					59.1111	-4.94977					0.124156	-81.1
32.4715	-4.95158					62.683	-4.95158					0.778902	-81.2
33.2378	-4.9534					65.014	-4.9534					0.6501	-81.3
28.8466	-4.95521					66.3676	-4.95521					0.6501	-81.4
47.2814	-4.95703					67.3075	-4.95703					0.188558	-81.5
272.33	-4.95884					65.5028	-4.95884					0.188558	-81.6
331.715	-4.96066					67.6459	-4.96066					0.582121	-81.6
141.485	-4.96247					69.0371	-4.96247					0.6501	-81.7
58.3215	-4.96429					69.1123	-4.96429					0.714501	-81.8
75.0578	-4.96611					67.7587	-4.96611					0.582121	-81.8
49.8498	-4.96792					66.1044	-4.96792					0.714501	-81.9
31.5601	-4.96974					68.7739	-4.96974					0.714501	-82
30.1723	-4.97155					70.2402	-4.97155					0.453318	-82.1
53.4746	-4.97337					78.3614	-4.97337					0.453318	-82.2
49.8705	-4.97519					86.257	-4.97519					-0.791772	-82.3
25.139	-4.97701					88.2122	-4.97701					-0.333808	-82.4
32.0572	-4.97882					90.7688	-4.97882					0.124156	-82.6
71.6608	-4.98064					88.3625	-4.98064					0.453318	-82.6
57.4516	-4.98246					84.4147	-4.98246					0.51772	-82.6
22.1148	-4.98428					81.4445	-4.98428					0.51772	-82.8
17.4544	-4.98609					78.1734	-4.98609					0.385339	-82.8
24.1447	-4.98791					76.2183	-4.98791					0.51772	-82.8
29.3645	-4.98973					73.8872	-4.98973					0.911283	-82.9
43.8637	-4.99155					71.2178	-4.99155					0.778902	-82.9
55.6081	-4.99337					67.2699	-4.99337					0.6501	-83
63.3548	-4.99519					63.6229	-4.99519					0.188558	-83
21.0999	-4.99701					62.7206	-4.99701					0.911283	-83.1
27.8317	-4.99883					62.9837	-4.99883					0.911283	-83.2
27.1482	-5.00065					63.5101	-5.00065					0.385339	-83.3
16.9573	-5.00247					62.0062	-5.00247					0.778902	-83.3
29.1573	-5.00429					60.9158	-5.00429					1.17247	-83.4
46.5771	-5.00611					63.4725	-5.00611					1.04366	-83.5
81.0853	-5.00794					65.6532	-5.00794					0.846881	-83.6
280.844	-5.00976					68.7739	-5.00976					0.714501	-83.6
127.794	-5.01158					70.3906	-5.01158					0.51772	-83.7
51.6312	-5.0134					72.9473	-5.0134					0.51772	-83.7
46.1215	-5.01523					71.5937	-5.01523					0.778902	-83.6
49.4563	-5.01705					71.5185	-5.01705					0.6501	-83.7
23.0469	-5.01887					72.4209	-5.01887					0.51772	-83.8
19.65	-5.0207					77.835	-5.0207					0.453318	-83.9
17.7858	-5.02252					83.9636	-5.02252					0.320938	-84
24.3312	-5.02434					88.5881	-5.02434					0.778902	-84
35.8684	-5.02617					89.4905	-5.02617					0.51772	-84
41.2124	-5.02799					83.6628	-5.02799					0.51772	-84.1
25.2011	-5.02982					80.0533	-5.02982					0.975684	-84.1
38.9961	-5.03164					77.3839	-5.03164					0.51772	-84
124.79	-5.03347					74.4512	-5.03347					0.714501	-84.1
178.624	-5.0353					71.9321	-5.0353					0.846881	-84.1
95.4189	-5.03712					70.8794	-5.03712					0.975684	-84.1
121.828	-5.03895					70.541	-5.03895					1.10806	-84.1
90.6963	-5.04078					69.7514	-5.04078					0.778902	-84.1
62.8577	-5.04261					68.8867	-5.04261					0.778902	-84.1
63.9141	-5.04443					68.7363	-5.04443					1.30485	-84.1
47.5507	-5.04626					71.7065	-5.04626					0.6501	-84.1
36.5727	-5.04809					71.4057	-5.04809					0.188558	-84.2
34.5221	-5.04992					68.7363	-5.04992					0.188558	-84.2
63.8934	-5.05175					65.2772	-5.05175					0.188558	-84.2
93.6168	-5.05358					59.8631	-5.05358					0.975684	-84.2
34.5635	-5.05541					58.6975	-5.05541					0.714501	-84.3
52.8325	-5.05724					55.0129	-5.05724					0.714501	-84.3
31.4358	-5.05907					52.3434	-5.05907					0.6501	-84.3
134.132	-5.0609					51.6667	-5.0609					0.453318	-84.3
141.236	-5.06274					48.4708	-5.06274					0.846881	-84.4
36.0755	-5.06457					53.3962	-5.06457					0.714501	-84.5
57.2237	-5.0664					49.8996	-5.0664					0.582121	-84.6
102.503	-5.06823					49.1852	-5.06823					0.256537	-84.5
258.308	-5.07007					48.3956	-5.07007					0.188558	-84.5
80.5054	-5.0719					49.9372	-5.0719					0.188558	-84.6
37.1941	-5.07374					48.7716	-5.07374					0.385339	-84.6
23.9583	-5.07557					47.6061	-5.07557					0.385339	-84.6
19.5671	-5.07741					46.9293	-5.07741					0.385339	-84.6
27.376	-5.07924					45.9141	-5.07924					0.714501	-84.7
34.7292	-5.08108					49.486	-5.08108					1.04366	-84.7
88.9149	-5.08291					52.6818	-5.08291					1.82721	-84.7
43.7187	-5.08475					52.6442	-5.08475					2.54994	-84.8
28.6188	-5.08659					52.9826	-5.08659					2.54994	-84.8
44.7544	-5.08843					52.0051	-5.08843					1.76281	-84.9
64.5976	-5.09026					51.8547	-5.09026					0.714501	-84.9
82.3281	-5.0921					54.6745	-5.0921					0.846881	-85
72.7379	-5.09394					57.344	-5.09394					0.975684	-85.1
37.3183	-5.09578					59.9007	-5.09578					1.10806	-85.1
32.2229	-5.09762					59.0735	-5.09762					1.04366	-85.1
35.6406	-5.09946					54.7497	-5.09946					1.36925	-85.2
50.7819	-5.10131					56.3289	-5.10131					1.36925	-85.2
53.3089	-5.10315					56.6296	-5.10315					1.17247	-85.2
25.7189	-5.10499					56.8928	-5.10499					0.6501	-85.2
58.2387	-5.10683					57.344	-5.10683					0.582121	-85.3
55.8981	-5.10868					59.5999	-5.10868					0.582121	-85.3
43.9673	-5.11052					58.6223	-5.11052					0.6501	-85.4
74.7057	-5.11236					56.3289	-5.11236					-0.0726251	-85.4
102.71	-5.11421					53.5466	-5.11421					0.778902	-85.5
64.8876	-5.11605					53.321	-5.11605					0.778902	-85.6
44.8372	-5.1179					54.7873	-5.1179					0.320938	-85.6
57.7001	-5.11975					54.9753	-5.11975					0.6501	-85.6
77.8541	-5.12159					57.908	-5.12159					0.582121	-85.7
85.7044	-5.12344					59.6375	-5.12344					0.453318	-85.8
43.263	-5.12529					59.9007	-5.12529					0.320938	-85.9
25.5325	-5.12714					57.1936	-5.12714					0.188558	-85.8
36.9662	-5.12899					55.0129	-5.12899					0.51772	-85.9
47.0535	-5.13084					57.6824	-5.13084					0.51772	-85.9
166.072	-5.13269					59.5623	-5.13269					0.320938	-85.9
187.365	-5.13454					59.1863	-5.13454					0.911283	-85.9
149.936	-5.13639					58.0208	-5.13639					0.714501	-86
73.9807	-5.13824					58.0584	-5.13824					0.6501	-86.2
83.2809	-5.14009					61.8182	-5.14009					0.582121	-86.3
170.939	-5.14194					62.119	-5.14194					0.6501	-86.3
109.172	-5.1438					59.2239	-5.1438					0.846881	-86.3
57.1823	-5.14565					61.5926	-5.14565					0.846881	-86.3
61.6356	-5.14751					65.9916	-5.14751					0.778902	-86.3
27.9353	-5.14936					66.2172	-5.14936					1.04366	-86.4
17.8065	-5.15122					67.3451	-5.15122					0.778902	-86.4
20.6028	-5.15307					61.4422	-5.15307					0.51772	-86.4
22.757	-5.15493					66.0292	-5.15493					0.256537	-86.5
24.7869	-5.15679					64.7509	-5.15679					0.51772	-86.5
28.0595	-5.15865					67.0068	-5.15865					0.582121	-86.6
32.6164	-5.16051					67.7587	-5.16051					0.582121	-86.7
32.1608	-5.16237					69.4882	-5.16237					0.975684	-86.8
30.773	-5.16423					74.0376	-5.16423					1.04366	-86.8
63.6863	-5.16609					78.8878	-5.16609					0.975684	-86.9
50.057	-5.16795					79.4518	-5.16795					0.911283	-87
81.5617	-5.16981					77.5719	-5.16981					0.778902	-87.1
90.6756	-5.17167					75.6543	-5.17167					0.975684	-87
30.5244	-5.17354					72.7217	-5.17354					0.0597552	-87.1
88.3557	-5.1754					69.789	-5.1754					0.0597552	-87.1
56.0845	-5.17726					69.3754	-5.17726					0.453318	-87.1
124.272	-5.17913					75.9175	-5.17913					0.51772	-87.1
334.325	-5.18099					81.1061	-5.18099					0.714501	-87.2
104.471	-5.18286					82.798	-5.18286					0.582121	-87.2
60.1236	-5.18473					82.9108	-5.18473					0.385339	-87.3
38.5404	-5.18659					81.6325	-5.18659					-0.00464599	-87.3
33.8799	-5.18846					75.5791	-5.18846					0.256537	-87.4
52.6254	-5.19033					72.5337	-5.19033					0.256537	-87.4
177.029	-5.1922					69.7514	-5.1922					0.256537	-87.5
144.737	-5.19407					69.9394	-5.19407					-0.0726251	-87.5
41.5853	-5.19594					71.5937	-5.19594					0.975684	-87.5
23.3162	-5.19781					68.9243	-5.19781					0.975684	-87.5
28.1424	-5.19969					66.5556	-5.19969					0.911283	-87.6
40.591	-5.20156					65.5028	-5.20156					0.453318	-87.6
47.1364	-5.20343					64.3749	-5.20343					0.51772	-87.8
21.7834	-5.20531					63.8109	-5.20531					0.51772	-87.8
25.139	-5.20718					64.6005	-5.20718					0.846881	-87.8
61.1178	-5.20906					69.413	-5.20906					0.582121	-87.8
67.2282	-5.21093					73.3985	-5.21093					1.43365	-87.9
82.846	-5.21281					76.9703	-5.21281					1.17247	-88
121.766	-5.21469					75.9551	-5.21469					0.911283	-88.1
99.6651	-5.21657					77.4967	-5.21657					1.10806	-88.1
40.4253	-5.21845					81.5197	-5.21845					0.714501	-88.2
16.978	-5.22032					77.2335	-5.22032					0.714501	-88.2
16.9573	-5.22221					74.752	-5.22221					0.6501	-88.2
24.124	-5.22409					74.8648	-5.22409					0.124156	-88.3
37.7119	-5.22597					74.9024	-5.22597					0.51772	-88.3
41.606	-5.22785					75.0528	-5.22785					0.385339	-88.3
76.5284	-5.22973					68.8115	-5.22973					0.256537	-88.4
29.2195	-5.23162					61.0286	-5.23162					0.188558	-88.4
50.6369	-5.2335					62.9085	-5.2335					0.256537	-88.4
94.6939	-5.23539					62.2318	-5.23539					0.256537	-88.4
50.9062	-5.23727					61.4046	-5.23727					0.846881	-88.4
95.2118	-5.23916					64.6381	-5.23916					0.385339	-88.5
32.9893	-5.24105					66.4804	-5.24105					0.188558	-88.5
33.1136	-5.24293					68.4731	-5.24293					0.385339	-88.5
59.3779	-5.24482					71.293	-5.24482					0.582121	-88.5
69.7966	-5.24671					73.5864	-5.24671					-0.0726251	-88.5
30.4208	-5.2486					75.8423	-5.2486					0.256537	-88.6
41.171	-5.25049					74.8648	-5.25049					0.256537	-88.7
98.2152	-5.25238					69.5258	-5.25238					0.256537	-88.7
36.7177	-5.25428					62.0814	-5.25428					0.0597552	-88.7
26.9203	-5.25617					58.096	-5.25617					0.51772	-88.8
50.3055	-5.25806					60.4271	-5.25806					0.320938	-88.9
48.5863	-5.25996					59.6751	-5.25996					0.124156	-88.9
49.2284	-5.26185					59.6751	-5.26185					0.453318	-88.9
47.4471	-5.26375					57.2312	-5.26375					0.453318	-88.9
27.376	-5.26564					58.1712	-5.26564					0.453318	-88.9
33.8385	-5.26754					62.1942	-5.26754					0.6501	-88.9
70.0659	-5.26944					60.2767	-5.26944					0.6501	-88.9
68.8231	-5.27134					60.9534	-5.27134					0.188558	-88.9
40.9017	-5.27324					56.8928	-5.27324					0.256537	-88.9
29.9237	-5.27514					51.7419	-5.27514					0.385339	-88.9
23.4612	-5.27704					49.11	-5.27704					0.911283	-89
24.7454	-5.27894					49.2228	-5.27894					0.188558	-89
38.3747	-5.28084					49.9372	-5.28084					0.188558	-89
22.4877	-5.28274					50.0499	-5.28274					0.51772	-89
17.5994	-5.28465					52.5314	-5.28465					0.778902	-89.1
23.1091	-5.28655					52.2682	-5.28655					0.582121	-89.1
33.8592	-5.28846					52.1179	-5.28846					0.51772	-89
40.0525	-5.29036					50.2379	-5.29036					0.385339	-89
40.7774	-5.29227					49.862	-5.29227					1.10806	-89.1
41.9995	-5.29418					49.5612	-5.29418					0.6501	-89.3
27.9974	-5.29608					50.0499	-5.29608					0.6501	-89.2
16.7501	-5.29799					47.4933	-5.29799					0.582121	-89.2
26.2989	-5.2999					51.0651	-5.2999					0.582121	-89.2
58.1351	-5.30181					52.1179	-5.30181					0.778902	-89.3
91.8562	-5.30372					55.0881	-5.30372					0.778902	-89.4
133.676	-5.30563					59.8631	-5.30563					0.846881	-89.5
94.7975	-5.30755					63.5101	-5.30755					0.385339	-89.5
43.8016	-5.30946					68.6611	-5.30946					0.385339	-89.5
28.8052	-5.31137					70.729	-5.31137					0.385339	-89.5
23.1298	-5.31329					68.1723	-5.31329					0.256537	-89.5
30.0273	-5.3152					65.1268	-5.3152					0.846881	-89.6
38.5818	-5.31712					64.6757	-5.31712					0.51772	-89.6
44.0501	-5.31903					61.8182	-5.31903					0.582121	-89.5
31.4565	-5.32095					62.6078	-5.32095					0.6501	-89.6
41.5438	-5.32287					67.7963	-5.32287					2.02399	-89.7
42.7866	-5.32479					68.3979	-5.32479					1.82721	-89.7
43.3873	-5.3267					65.1644	-5.3267					1.82721	-89.8
25.139	-5.32862					64.0365	-5.32862					1.30485	-89.8
27.4796	-5.33054					65.4652	-5.33054					1.23687	-89.9
44.3815	-5.33247					67.2699	-5.33247					0.846881	-89.9
121.352	-5.33439					68.3979	-5.33439					0.714501	-89.9
49.3941	-5.33631					66.4428	-5.33631					0.582121	-90
18.2829	-5.33823					63.1717	-5.33823					-0.0726251	-90.1
15.3002	-5.34016					64.1493	-5.34016					0.6501	-90.2
18.7179	-5.34208					58.0208	-5.34208					0.6501	-90.2
216.198	-5.34401					54.4113	-5.34401					0.778902	-90.3
353.609	-5.34593					54.6369	-5.34593					0.320938	-90.4
67.3525	-5.34786					54.261	-5.34786					0.846881	-90.4
46.6393	-5.34978					55.6521	-5.34978					0.714501	-90.5
31.2287	-5.35171					57.9456	-5.35171					0.582121	-90.6
32.3679	-5.35364					58.472	-5.35364					0.778902	-90.7
18.1793	-5.35557					62.6078	-5.35557					0.385339	-90.6
14.7202	-5.3575					62.9837	-5.3575					0.385339	-90.6
13.8503	-5.35943					61.2166	-5.35943					0.188558	-90.7
26.1125	-5.36136					62.495	-5.36136					0.453318	-90.8
22.6948	-5.36329					60.0887	-5.36329					0.256537	-90.8
19.65	-5.36522					61.8934	-5.36522					0.188558	-90.8
44.7544	-5.36716					61.5926	-5.36716					0.0597552	-90.8
58.1765	-5.36909					62.7958	-5.36909					0.320938	-90.9
66.5447	-5.37102					63.6229	-5.37102					-0.333808	-90.9
54.096	-5.37296					60.3895	-5.37296					-0.333808	-90.9
34.2528	-5.37489					60.0887	-5.37489					0.582121	-91
28.9916	-5.37683					54.7497	-5.37683					0.453318	-91.1
33.59	-5.37877					57.6824	-5.37877					0.846881	-91.1
121.435	-5.3807					60.2391	-5.3807					0.714501	-91.2
246.335	-5.38264					61.9686	-5.38264					0.582121	-91.3
74.4778	-5.38458					59.3367	-5.38458					-0.201428	-91.4
39.8868	-5.38652					52.569	-5.38652					-0.269407	-91.5
34.3149	-5.38846					52.9074	-5.38846					-0.269407	-91.5
21.9699	-5.3904					57.4568	-5.3904					0.0597552	-91.5
12.3589	-5.39234					58.096	-5.39234					-0.0726251	-91.6
15.2173	-5.39428					60.3143	-5.39428					-0.201428	-91.7
23.3162	-5.39622					59.2991	-5.39622					-0.137026	-91.7
23.0677	-5.39816					58.2088	-5.39816					-0.00464599	-91.7
31.1872	-5.4001					56.3289	-5.4001					0.582121	-91.8
43.4702	-5.40205					55.7649	-5.40205					0.320938	-91.8
50.057	-5.40399					55.9905	-5.40399					0.320938	-91.9
41.316	-5.40594					64.5629	-5.40594					0.714501	-91.9
33.8385	-5.40788					68.0971	-5.40788					-0.0726251	-92
66.0683	-5.40983					67.4203	-5.40983					-0.137026	-92.1
77.3777	-5.41177					59.4871	-5.41177					0.124156	-92.1
37.9397	-5.41372					51.1403	-5.41372					0.453318	-92.1
96.8067	-5.41566					47.1925	-5.41566					0.6501	-92.1
95.481	-5.41761					46.2525	-5.41761					0.385339	-92.2
73.2558	-5.41956					44.6358	-5.41956					0.385339	-92.2
80.8368	-5.42151					41.8535	-5.42151					0.385339	-92.3
38.5197	-5.42346					41.4024	-5.42346					0.256537	-92.3
27.0446	-5.42541					40.0864	-5.42541					-0.00464599	-92.3
41.5231	-5.42736					40.124	-5.42736					0.124156	-92.3
37.8155	-5.42931					48.0948	-5.42931					0.256537	-92.3
24.4969	-5.43126					52.6066	-5.43126					0.846881	-92.4
47.385	-5.43321					51.1027	-5.43321					0.778902	-92.5
60.3721	-5.43516					46.1397	-5.43516					0.778902	-92.5
27.5417	-5.43711					44.5982	-5.43711					0.385339	-92.6
22.322	-5.43906					44.335	-5.43906					0.582121	-92.7
40.2803	-5.44102					43.3575	-5.44102					0.846881	-92.7
66.5447	-5.44297					43.5079	-5.44297					0.714501	-92.7
29.1159	-5.44492					43.8838	-5.44492					0.582121	-92.7
59.6679	-5.44688					47.1173	-5.44688					0.124156	-92.8
291.034	-5.44883					48.2828	-5.44883					0.846881	-92.8
225.063	-5.45079					49.8244	-5.45079					0.846881	-92.8
32.9271	-5.45274					49.4108	-5.45274					0.188558	-92.9
22.9227	-5.4547					52.4938	-5.4547					0.256537	-92.9
29.0331	-5.45665					51.7795	-5.45665					0.846881	-92.9
37.9605	-5.45861					51.6291	-5.45861					0.778902	-92.9
22.4877	-5.46057					53.8098	-5.46057					0.714501	-92.9
29.323	-5.46253					58.5847	-5.46253					0.385339	-92.9
26.0711	-5.46448					68.8115	-5.46448					0.256537	-93
40.4253	-5.46644					72.1201	-5.46644					0.256537	-93
38.4161	-5.4684					75.128	-5.4684					0.846881	-93.1
37.3183	-5.47036					78.6622	-5.47036					0.453318	-93.1
39.9282	-5.47232					84.2267	-5.47232					0.256537	-93.1
79.7597	-5.47428					86.0315	-5.47428					0.256537	-93.1
57.7208	-5.47623					82.5348	-5.47623					0.256537	-93.1
22.6741	-5.47819					76.9327	-5.47819					0.256537	-93.2
28.2874	-5.48015					74.7144	-5.48015					0.320938	-93.2
45.8729	-5.48212					69.9394	-5.48212					0.320938	-93.3
102.337	-5.48408					68.9619	-5.48408					0.582121	-93.3
88.8528	-5.48604					65.8036	-5.48604					0.911283	-93.4
90.5927	-5.488					62.3822	-5.488					0.256537	-93.4
178.769	-5.48996					62.4198	-5.48996					0.256537	-93.3
269.286	-5.49192					62.8333	-5.49192					0.320938	-93.3
128.084	-5.49388					58.7727	-5.49388					0.453318	-93.3
29.758	-5.49585					55.7273	-5.49585					-0.0726251	-93.3
37.3598	-5.49781					52.4186	-5.49781					-0.0726251	-93.3
28.1424	-5.49977					55.8401	-5.49977					0.320938	-93.4
31.3322	-5.50173					58.1336	-5.50173					0.51772	-93.4
105.568	-5.5037					57.3816	-5.5037					0.256537	-93.4
81.8932	-5.50566					57.9832	-5.50566					0.188558	-93.4
88.2107	-5.50762					61.1414	-5.50762					0.124156	-93.5
30.0273	-5.50959					59.6751	-5.50959					0.6501	-93.5
22.0734	-5.51155					60.4647	-5.51155					0.51772	-93.5
63.3963	-5.51352					61.367	-5.51352					0.51772	-93.5
196.437	-5.51548					61.367	-5.51548					-0.137026	-93.6
143.204	-5.51745					55.6145	-5.51745					0.124156	-93.6
68.7196	-5.51941					49.674	-5.51941					0.453318	-93.6
77.8541	-5.52137					50.6891	-5.52137					0.453318	-93.6
78.8069	-5.52334					53.0202	-5.52334					0.385339	-93.7
36.9248	-5.52531					57.6824	-5.52531					0.320938	-93.8
27.1482	-5.52727					55.5769	-5.52727					0.385339	-93.8
23.6683	-5.52924					58.2464	-5.52924					0.385339	-93.8
37.8776	-5.5312					58.9983	-5.5312					0.778902	-93.8
85.1866	-5.53317					57.532	-5.53317					0.385339	-93.9
33.6521	-5.53513					54.261	-5.53513					0.453318	-93.9
26.0711	-5.5371					52.6818	-5.5371					0.453318	-93.9
22.6948	-5.53907					52.0051	-5.53907					0.453318	-93.8
30.048	-5.54103					50.8771	-5.54103					0.256537	-93.9
29.7166	-5.543					55.4641	-5.543					0.124156	-93.9
34.9985	-5.54496					56.4792	-5.54496					0.124156	-93.9
60.4757	-5.54693					60.1263	-5.54693					0.320938	-94
39.7418	-5.5489					61.743	-5.5489					-0.00464599	-94
22.3013	-5.55086					59.3743	-5.55086					-0.00464599	-94
31.6843	-5.55283					57.9832	-5.55283					-0.00464599	-94
23.6683	-5.5548					56.4416	-5.5548					-0.00464599	-94
27.7281	-5.55676					57.4568	-5.55676					0.0597552	-94
33.6314	-5.55873					54.5993	-5.55873					0.385339	-94.1
35.7027	-5.5607					56.3665	-5.5607					0.385339	-94.1
36.6141	-5.56267					63.2845	-5.56267					0.385339	-94.2
26.7132	-5.56463					62.0814	-5.56463					0.124156	-94.2
27.9145	-5.5666					60.2015	-5.5666					0.6501	-94.2
42.6416	-5.56857					52.4562	-5.56857					0.6501	-94.2
42.6002	-5.57053					49.9748	-5.57053					0.714501	-94.2
66.9589	-5.5725					49.9372	-5.5725					-0.0726251	-94.3
29.3438	-5.57447					48.2076	-5.57447					0.385339	-94.3
41.461	-5.57644					50.8395	-5.57644					0.385339	-94.3
96.061	-5.5784					54.2234	-5.5784					0.256537	-94.4
78.2062	-5.58037					63.9989	-5.58037					0.256537	-94.4
36.8627	-5.58234					68.5107	-5.58234					0.6501	-94.4
39.7625	-5.58431					68.3979	-5.58431					0.453318	-94.4
27.1689	-5.58627					67.1571	-5.58627					0.256537	-94.4
66.1304	-5.58824					72.4209	-5.58824					0.124156	-94.5
140.491	-5.59021					75.9551	-5.59021					0.320938	-94.5
208.824	-5.59217					78.023	-5.59217					0.320938	-94.5
99.9965	-5.59414					74.6016	-5.59414					0.6501	-94.6
76.3006	-5.59611					69.4882	-5.59611					0.320938	-94.6
54.4689	-5.59808					62.683	-5.59808					0.124156	-94.6
37.5669	-5.60004					64.9013	-5.60004					0.124156	-94.6
133.821	-5.60201					69.7514	-5.60201					0.0597552	-94.7
269.576	-5.60398					68.3227	-5.60398					0.6501	-94.7
56.7888	-5.60594					58.7351	-5.60594					0.124156	-94.7
35.9098	-5.60791					52.569	-5.60791					0.124156	-94.8
21.5349	-5.60988					50.3131	-5.60988					0.778902	-94.8
73.7529	-5.61184					46.7789	-5.61184					0.453318	-94.8
66.7518	-5.61381					48.0196	-5.61381					0.453318	-94.8
23.7305	-5.61578					50.3883	-5.61578					0.385339	-94.9
24.1655	-5.61774					52.3058	-5.61774					0.320938	-95
30.5865	-5.61971					50.9899	-5.61971					0.6501	-95
43.0559	-5.62168					53.7722	-5.62168					0.188558	-95.1
112.797	-5.62364					55.1633	-5.62364					0.188558	-95.1
209.776	-5.62561					55.2761	-5.62561					-0.466188	-95.2
113.357	-5.62758					54.3737	-5.62758					0.188558	-95.2
53.4746	-5.62954					53.1706	-5.62954					0.256537	-95.2
69.1753	-5.63151					54.4489	-5.63151					0.256537	-95.2
18.3865	-5.63347					58.7351	-5.63347					0.188558	-95.3
54.1789	-5.63544					61.1038	-5.63544					0.51772	-95.2
37.9812	-5.6374					68.1347	-5.6374					0.256537	-95.2
89.6606	-5.63937					63.1341	-5.63937					0.256537	-95.3
49.5391	-5.64133					55.2761	-5.64133					0.188558	-95.4
60.6207	-5.6433					51.6667	-5.6433					0.124156	-95.4
102.482	-5.64526					52.9826	-5.64526					0.453318	-95.3
113.647	-5.64723					57.6072	-5.64723					0.582121	-95.3
37.7533	-5.64919					57.532	-5.64919					0.714501	-95.3
27.0653	-5.65116					57.6072	-5.65116					0.846881	-95.4
40.301	-5.65312					58.3592	-5.65312					1.23687	-95.4
31.9122	-5.65509					67.0444	-5.65509					1.23687	-95.5
98.8573	-5.65705					70.165	-5.65705					0.453318	-95.5
87.3614	-5.65901					68.9619	-5.65901					0.51772	-95.5
59.4193	-5.66098					66.706	-5.66098					0.0597552	-95.5
37.6705	-5.66294					67.9091	-5.66294					0.0597552	-95.6
25.0354	-5.66491					64.7133	-5.66491					0.124156	-95.6
35.4542	-5.66687					63.0589	-5.66687					0.453318	-95.7
90.6134	-5.66883					63.2093	-5.66883					0.778902	-95.7
81.1889	-5.67079					58.8479	-5.67079					0.778902	-95.7
31.7879	-5.67276					57.1184	-5.67276					1.17247	-95.8
59.9164	-5.67472					57.0808	-5.67472					0.385339	-95.8
35.392	-5.67668					62.683	-5.67668					0.714501	-95.8
55.0281	-5.67864					66.894	-5.67864					0.714501	-95.8
63.9348	-5.68061					66.7436	-5.68061					0.714501	-95.8
36.262	-5.68257					62.8709	-5.68257					0.256537	-95.9
55.5252	-5.68453					59.1111	-5.68453					0.320938	-95.9
55.2353	-5.68649					59.7503	-5.68649					0.320938	-96
18.9043	-5.68845					65.202	-5.68845					0.188558	-96
28.5981	-5.69041					74.9024	-5.69041					0.453318	-96.1
50.7819	-5.69237					79.8653	-5.69237					0.846881	-96.1
44.6508	-5.69433					78.9254	-5.69433					0.582121	-96.1
57.4309	-5.69629					79.715	-5.69629					0.256537	-96.1
37.1526	-5.69825					78.8502	-5.69825					0.51772	-96.1
24.3519	-5.70021					67.2323	-5.70021					0.320938	-96.1
32.6786	-5.70217					58.8103	-5.70217					0.320938	-96.2
212.614	-5.70413					67.3827	-5.70413					0.453318	-96.2
137.508	-5.70609					69.3002	-5.70609					0.124156	-96.2
91.6077	-5.70805					59.5247	-5.70805					0.320938	-96.2
41.1503	-5.71					53.6218	-5.71					0.188558	-96.3
32.3472	-5.71196					57.4568	-5.71196					-0.00464599	-96.3
61.4699	-5.71392					62.3822	-5.71392					-0.137026	-96.4
108.22	-5.71588					63.7357	-5.71588					0.0597552	-96.4
108.385	-5.71783					69.3378	-5.71783					0.0597552	-96.4
38.2297	-5.71979					74.752	-5.71979					0.453318	-96.5
81.1061	-5.72175					81.7077	-5.72175					0.124156	-96.5
86.0772	-5.7237					83.8508	-5.7237					0.188558	-96.5
28.3495	-5.72566					82.8732	-5.72566					0.188558	-96.5
24.1862	-5.72762					79.527	-5.72762					0.188558	-96.5
64.3698	-5.72957					74.4136	-5.72957					0.256537	-96.5
43.2837	-5.73153					63.5101	-5.73153					-0.137026	-96.5
60.745	-5.73348					57.7952	-5.73348					-0.137026	-96.6
108.862	-5.73543					56.6296	-5.73543					0.846881	-96.6
36.3862	-5.73739					60.991	-5.73739					-0.0726251	-96.7
24.7454	-5.73934					63.9613	-5.73934					-0.201428	-96.7
49.2491	-5.7413					61.7806	-5.7413					-0.201428	-96.7
84.0888	-5.74325					59.0359	-5.74325					-0.201428	-96.8
138.937	-5.7452					49.9748	-5.7452					0.385339	-96.8
42.5795	-5.74715					49.7868	-5.74715					0.124156	-96.8
31.1872	-5.74911					51.0651	-5.74911					0.124156	-96.9
34.9363	-5.75106					51.6291	-5.75106					-0.333808	-96.9
22.1356	-5.75301					43.8086	-5.75301					0.0597552	-96.9
33.5071	-5.75496					46.9669	-5.75496					0.256537	-97
51.6933	-5.75691					52.945	-5.75691					0.256537	-97.1
49.3113	-5.75886					55.4265	-5.75886					0.256537	-97.1
31.7879	-5.76081					57.344	-5.76081					0.320938	-97.1
51.6312	-5.76276					54.1106	-5.76276					0.256537	-97.2
63.7484	-5.76471					52.381	-5.76471					0.256537	-97.2
136.017	-5.76666					52.6066	-5.76666					-0.0726251	-97.3
132.744	-5.76861					49.298	-5.76861					-0.00464599	-97.3
149.19	-5.77055					51.2531	-5.77055					0.124156	-97.3
117.251	-5.7725					60.6151	-5.7725					0.256537	-97.4
128.746	-5.77445					65.6908	-5.77445					0.453318	-97.4
171.851	-5.7764					70.0898	-5.7764					0.975684	-97.5
104.077	-5.77834					66.9692	-5.77834					0.320938	-97.5
30.5037	-5.78029					60.0135	-5.78029					0.320938	-97.7
31.4151	-5.78223					60.0511	-5.78223					-0.0726251	-97.7
33.155	-5.78418					62.9085	-5.78418					-0.137026	-97.7
31.2494	-5.78612					59.7879	-5.78612					-0.00464599	-97.7
69.5274	-5.78807					50.2003	-5.78807					0.188558	-97.8
32.5957	-5.79001					44.0342	-5.79001					0.453318	-97.8
23.1091	-5.79196					49.5236	-5.79196					0.51772	-97.8
20.4785	-5.7939					46.7037	-5.7939					0.256537	-97.9
24.2483	-5.79584					42.5679	-5.79584					0.256537	-97.9
35.7027	-5.79778					43.9214	-5.79778					0.320938	-97.9
43.5944	-5.79973					42.5679	-5.79973					0.188558	-98
45.8729	-5.80167					42.5303	-5.80167					-0.00464599	-98
62.1535	-5.80361					44.9742	-5.80361					0.124156	-98.1
68.9267	-5.80555					46.5909	-5.80555					0.256537	-98.2
34.1492	-5.80749					42.1919	-5.80749					0.453318	-98.1
26.8582	-5.80943					39.8232	-5.80943					0.453318	-98.1
35.3506	-5.81137					45.1998	-5.81137					0.453318	-98.2
43.843	-5.81331					49.2228	-5.81331					0.188558	-98.2
31.7051	-5.81525					51.8171	-5.81525					0.453318	-98.2
25.3875	-5.81718					56.6296	-5.81718					0.124156	-98.2
28.3702	-5.81912					59.5999	-5.81912					0.124156	-98.2
24.7454	-5.82106					65.1268	-5.82106					0.188558	-98.3
43.553	-5.82299					62.683	-5.82299					-0.137026	-98.3
42.2481	-5.82493					55.6521	-5.82493					0.6501	-98.3
19.1114	-5.82687					53.6218	-5.82687					0.6501	-98.4
14.0574	-5.8288					58.6599	-5.8288					0.385339	-98.4
18.8422	-5.83074					59.2615	-5.83074					0.51772	-98.4
23.6683	-5.83267					58.284	-5.83267					0.51772	-98.5
55.6495	-5.8346					53.2834	-5.8346					0.51772	-98.5
39.7832	-5.83654					48.2452	-5.83654					0.51772	-98.5
26.4232	-5.83847					47.5309	-5.83847					0.778902	-98.5
66.5861	-5.8404					51.1027	-5.8404					0.51772	-98.5
25.9468	-5.84234					53.9226	-5.84234					0.51772	-98.5
20.2092	-5.84427					52.1179	-5.84427					0.778902	-98.5
57.9901	-5.8462					56.5168	-5.8462					0.582121	-98.5
34.9363	-5.84813					59.0735	-5.84813					0.385339	-98.6
16.398	-5.85006					61.4422	-5.85006					0.188558	-98.6
34.2321	-5.85199					59.4871	-5.85199					-0.0726251	-98.7
34.9363	-5.85392					58.2088	-5.85392					0.256537	-98.6
21.2242	-5.85585					60.0135	-5.85585					0.51772	-98.6
28.4531	-5.85778					59.2615	-5.85778					0.51772	-98.7
56.2295	-5.8597					55.9153	-5.8597					0.256537	-98.7
87.2372	-5.86163					51.0651	-5.86163					0.582121	-98.7
64.2869	-5.86356					46.7789	-5.86356					0.453318	-98.7
24.5797	-5.86548					50.9147	-5.86548					0.385339	-98.7
35.7856	-5.86741					52.945	-5.86741					0.320938	-98.7
28.3288	-5.86933					56.2913	-5.86933					0.453318	-98.7
44.4851	-5.87126					60.1639	-5.87126					-0.0726251	-98.7
37.0284	-5.87318					57.4944	-5.87318					-0.0726251	-98.7
35.7234	-5.87511					45.3878	-5.87511					0.124156	-98.7
45.9765	-5.87703					39.7104	-5.87703					0.385339	-98.8
107.018	-5.87895					31.2132	-5.87895					0.582121	-98.8
81.2303	-5.88088					33.5819	-5.88088					0.582121	-98.9
31.7051	-5.8828					37.1538	-5.8828					0.51772	-98.9
59.5436	-5.88472					41.5152	-5.88472					0.320938	-98.9
367.28	-5.88664					49.5988	-5.88664					0.51772	-98.9
200.787	-5.88856					48.3956	-5.88856					0.51772	-98.9
47.6128	-5.89048					47.2301	-5.89048					0.124156	-98.9
34.4392	-5.8924					51.5163	-5.8924					0.51772	-98.9
37.4012	-5.89432					56.1785	-5.89432					0.453318	-99
78.0612	-5.89624					51.0651	-5.89624					0.582121	-99.1
96.4545	-5.89816					47.6061	-5.89816					0.714501	-99.2
189.498	-5.90008					49.862	-5.90008					0.6501	-99.1
61.9878	-5.90199					54.2234	-5.90199					0.6501	-99.1
37.6912	-5.90391					55.4265	-5.90391					0.6501	-99.2
52.7497	-5.90583					51.0275	-5.90583					0.846881	-99.2
42.3102	-5.90774					42.4927	-5.90774					0.453318	-99.2
108.302	-5.90966					43.3575	-5.90966					0.846881	-99.3
168.723	-5.91157					49.7116	-5.91157					0.846881	-99.3
220.941	-5.91349					59.4495	-5.91349					0.846881	-99.3
71.3087	-5.9154					56.1409	-5.9154					0.256537	-99.3
46.6186	-5.91732					48.2076	-5.91732					0.256537	-99.4
47.095	-5.91923					47.4181	-5.91923					0.256537	-99.5
50.8026	-5.92114					52.7194	-5.92114					0.256537	-99.5
36.3655	-5.92305					57.3064	-5.92305					0.385339	-99.5
45.4793	-5.92497					61.5926	-5.92497					0.256537	-99.6
70.4802	-5.92688					61.4046	-5.92688					0.256537	-99.7
43.6773	-5.92879					51.1403	-5.92879					0.256537	-99.7
18.4279	-5.9307					45.087	-5.9307					0.188558	-99.7
23.5855	-5.93261					49.11	-5.93261					-0.137026	-99.8
25.2218	-5.93452					49.2228	-5.93452					-0.137026	-99.7
34.1699	-5.93643					52.2682	-5.93643					0.582121	-99.7
17.3094	-5.93834					48.8468	-5.93834					0.320938	-99.7
57.8037	-5.94024					47.982	-5.94024					0.256537	-99.8
136.99	-5.94215					49.3732	-5.94215					0.256537	-99.8
44.713	-5.94406					60.4647	-5.94406					0.256537	-99.9
47.0121	-5.94596					68.4355	-5.94596					-0.137026	-99.9
85.0416	-5.94787					60.0887	-5.94787					-0.137026	-99.9
59.7922	-5.94978					50.9899	-5.94978					-0.137026	-100
27.231	-5.95168					46.5157	-5.95168					0.0597552	-100
152.007	-5.95359					50.2379	-5.95359
104.988	-5.95549					58.3968	-5.95549
37.4219	-5.9574					70.8042	-5.9574
27.7903	-5.9593					75.504	-5.9593
41.0053	-5.9612					73.1353	-5.9612
25.3668	-5.96311					64.9388	-5.96311
18.7386	-5.96501					65.1644	-5.96501
30.5451	-5.96691					68.5859	-5.96691
51.279	-5.96881					59.5999	-5.96881
60.7036	-5.97071					51.7043	-5.97071
51.4033	-5.97261					52.1179	-5.97261
19.65	-5.97451					61.1414	-5.97451
33.2378	-5.97641					67.2323	-5.97641
35.972	-5.97831					69.8642	-5.97831
31.3944	-5.98021					67.8715	-5.98021
42.4966	-5.98211					72.1953	-5.98211
59.2951	-5.98401					86.1819	-5.98401
74.6228	-5.98591					84.0012	-5.98591
34.3564	-5.9878					59.2615	-5.9878
66.8347	-5.9897					47.5309	-5.9897
90.6963	-5.9916					49.9748	-5.9916
56.8095	-5.99349					56.78	-5.99349
80.1947	-5.99539					61.1414	-5.99539
24.9526	-5.99728					61.2166	-5.99728
22.4048	-5.99918					58.5096	-5.99918
70.9359	-6.00107					59.5247	-6.00107
33.1964	-6.00297					61.6678	-6.00297
20.4371	-6.00486					60.0135	-6.00486
29.3023	-6.00676					52.0051	-6.00676
124.127	-6.00865					46.2525	-6.00865
133.759	-6.01054					42.6807	-6.01054
45.3344	-6.01243					34.3339	-6.01243
22.0734	-6.01433					34.3339	-6.01433
16.0873	-6.01622					39.7856	-6.01622
23.9997	-6.01811					39.0337	-6.01811
57.9694	-6.02					38.5825	-6.02
28.9916	-6.02189					34.4467	-6.02189
72.4065	-6.02378					32.6044	-6.02378
161.535	-6.02567					40.124	-6.02567
111.948	-6.02756					43.959	-6.02756
47.3021	-6.02945					46.7413	-6.02945
53.2882	-6.03134					45.8013	-6.03134
37.0076	-6.03323					53.0954	-6.03323
26.2368	-6.03512					90.468	-6.03512
55.5874	-6.037					117.426	-6.037
86.0358	-6.03889					87.761	-6.03889
60.1236	-6.04078					62.8709	-6.04078
152.546	-6.04267					71.1426	-6.04267
310.236	-6.04455					81.0685	-6.04455
174.233	-6.04644					83.738	-6.04644
72.6344	-6.04833					85.7683	-6.04833
107.018	-6.05021					69.601	-6.05021
38.7476	-6.0521					69.601	-6.0521
[truncated: 54,022 more rows]

## Sheet: Fig4A
Tokyo_May_2011
Mean	SD
2.0929	1.2499			Figure 4A
2.8563	3.4447
2.7005	2.5314
3.0536	3.5969
3.0017	2.9524
4.1549	4.8465
3.2269	4.5361
4.1629	5.967
3.7604	5.37
3.9757	5.0576
3.987	4.5469
3.5847	3.7709
3.9367	4.7853
5.1901	8.4549
4.1419	6.3264
6.2127	9.4288
5.1245	7.2103
4.7529	6.7728
3.9741	5.2269
3.7143	6.0938
3.0419	5.1899
3.7137	7.0539
2.307	3.0875
2.2786	2.7522
2.4015	5.0188
2.4611	6.133
1.2717	1.9009
1.1788	1.7786
1.2373	2.1929
1.252	3.0697
0.89593	1.3552
0.94672	2.0986
0.70117	2.372
0.56508	1.4578
0.81652	4.3568
0.38573	0.60909
0.32	0.26023
0.3891	0.96426
0.30035	0.31219
0.31668	0.66623
0.31393	0.38306
0.31334	0.43181
0.62135	3.5333
0.34121	0.82174
0.35508	0.59742
0.66169	3.5974
0.2984	0.22653
0.33424	0.56011
0.29624	0.34142
0.3523	0.70163
0.33038	0.74993
0.37437	0.96775
0.27511	0.19251
0.27564	0.2009
0.78187	4.5373
0.27922	0.3583
0.49841	2.3936
0.23919	0.29967
0.44415	2.6208
0.2205	0.13796
0.23667	0.47853
0.23567	0.4381
0.1916	0.11797
0.17092	0.034489
0.20092	0.3199
0.16624	0.028391
0.16332	0.034725
0.16165	0.038404
0.1561	0.033519
0.15338	0.018715
0.15237	0.024918
0.15378	0.047823
0.15607	0.068461
0.15768	0.10215
0.16758	0.059749
0.17848	0.19656
0.16679	0.040932
0.16496	0.025126
0.16424	0.021719
0.16647	0.13055
0.17374	0.24752
0.19308	0.30685
0.15563	0.028378
0.15236	0.026648
0.14931	0.022184
0.15834	0.19153
0.14132	0.016342
0.14027	0.027869
0.14702	0.033149
0.16347	0.2165
0.14899	0.027201
0.15386	0.062342
0.14837	0.02565
0.1463	0.012987
0.14633	0.01677
0.14789	0.018531
0.14778	0.020721
0.14541	0.016889
0.14753	0.035891
0.15221	0.10783
0.15843	0.19607
0.14946	0.021465
0.14814	0.025928
0.14812	0.051669
0.14518	0.019737
0.14714	0.037145
0.14498	0.03975
0.1412	0.023252
0.13832	0.012563
0.13881	0.019219
0.13998	0.025692
0.14097	0.041387
0.13613	0.012757
0.1354	0.010883
0.14112	0.060719
0.1351	0.015893
0.13322	0.015493
0.13174	0.0099639
0.13215	0.02696
0.13194	0.019774
0.13006	0.016322
0.13459	0.081556
0.12615	0.032501
0.12283	0.022279
0.1261	0.091076
0.11998	0.012808
0.12754	0.067461
0.12388	0.017212
0.1226	0.0093662
0.12376	0.013729
0.1259	0.020743
0.12438	0.0095302
0.12712	0.037072
0.12469	0.013376
0.12439	0.011043
0.12581	0.012771
0.12575	0.0091331
0.12684	0.0094484
0.12515	0.00901
0.12419	0.013042
0.1237	0.012484
0.12163	0.0078568
0.12486	0.026256
0.12109	0.0084474
0.12221	0.016389
0.12936	0.0342
0.12196	0.010307
0.12155	0.014017
0.12201	0.01585
0.12114	0.010582
0.12054	0.0087029
0.12096	0.0094955
0.12198	0.023426
0.12047	0.0091746
0.11985	0.0072743
0.11955	0.0080961
0.12158	0.023115
0.11977	0.011262
0.12176	0.028639
0.12106	0.013813
0.11955	0.008491
0.11976	0.012098
0.12035	0.018864
0.12051	0.01767
0.11911	0.010106
0.11945	0.017829
0.11882	0.0098894
0.11913	0.019734
0.20709	1.1202
0.11791	0.023956
0.11676	0.019902
0.11728	0.022187
0.11648	0.039458
0.11552	0.012852
0.11421	0.011075
0.11431	0.010371
0.12779	0.21709
0.11302	0.0089629
0.11347	0.0084756
0.11373	0.011907
0.11274	0.0073183
0.11386	0.011947
0.11297	0.0087834
0.11494	0.022196
0.11302	0.010659
0.11327	0.013858
0.1124	0.0071448
0.11309	0.010081
0.11338	0.013036
0.11368	0.026773
0.11233	0.02404
0.11083	0.0090966
0.11039	0.0092225
0.11244	0.025158
0.11099	0.0095139
0.11095	0.017924
0.11052	0.011246
0.10963	0.012227
0.10766	0.010209
0.10842	0.0137
0.10801	0.0075649
3.3053	4.1635
2.87	2.7641
3.7514	4.1126
3.9532	4.8387
4.2769	5.7309
3.802	4.9752
3.5727	5.2275
5.0235	6.8766
3.9638	5.2222
4.3599	5.7841
4.4556	6.6249
4.853	7.28
4.5588	7.4644
3.9127	5.5595
3.1355	4.8076
3.2428	4.2401
2.5028	3.621
2.8988	4.5502
2.6059	3.6209
2.595	5.6445
2.0012	4.71
1.2556	2.1447
1.4415	3.8188
1.2917	2.2486
0.59522	0.88998
1.2313	5.6574
0.38322	0.49346
0.65694	3.296
0.44536	1.0372
0.34351	0.2761
0.3591	0.36041
0.50947	1.5105
0.38487	0.65151
0.29759	0.20173
0.32659	0.34116
0.39156	1.0242
0.35481	0.4722
0.46958	1.7698
0.4468	1.5396
0.25501	0.096905
0.62018	3.4726
0.32412	0.36142
0.39931	0.7397
0.33151	0.56478
0.57599	3.1626
0.34637	0.58787
0.2765	0.1055
0.30702	0.3372
0.28683	0.27684
0.33646	0.76502
0.34823	0.8548
0.30822	0.49629
0.24172	0.1326
0.27347	0.43034
0.22974	0.23083
0.21141	0.0715
0.26768	0.45348
0.24381	0.35649
0.20739	0.057968
0.24341	0.5348
0.20835	0.033447
0.22935	0.23043
0.24417	0.5084
0.20396	0.17001
0.1953	0.25221
0.17499	0.040669
0.17321	0.057363
0.18848	0.19568
0.16024	0.015139
0.16599	0.023165
0.16402	0.015035
0.15968	0.020538
0.15591	0.017259
0.15837	0.042953
0.24079	0.86025
0.15701	0.028624
0.1949	0.67014
0.15442	0.14684
0.14469	0.021467
0.15169	0.050407
0.14704	0.015615
0.14773	0.025688
0.14644	0.023026
0.15177	0.051747
0.16561	0.17458
0.15694	0.033681
0.15669	0.036769
0.15132	0.016562
0.16401	0.1783
0.15021	0.038135
0.148	0.014408
0.14982	0.018371
0.15012	0.016533
0.1689	0.15732
0.15135	0.029017
0.15053	0.02551
0.16115	0.23865
0.14421	0.011736
2.873	2.606
3.1805	3.9427
3.5639	3.7432
4.7189	6.2092
4.1355	5.2835
4.2454	4.7084
4.2102	5.0587
4.726	6.2909
4.0106	4.6027
6.0876	9.095
3.7882	4.6381
3.4978	3.8937
3.5918	5.3263
2.9791	4.1013
3.1425	5.8566
2.4764	5.3034
2.0309	3.3284
1.4179	3.2206
2.0281	5.7923
1.5893	4.5279
1.1225	1.6542
0.99293	1.4796
1.301	4.4322
1.2611	3.8845
1.2124	4.1496
0.67162	1.638
0.43288	0.63602
0.37978	0.60786
0.80314	3.3294
0.80606	3.5125
0.51924	0.93045
0.6346	2.7871
0.97151	4.4486
0.47042	0.63685
0.51077	0.8119
0.5206	1.318
0.3248	0.36434
0.40277	0.73271
0.32093	0.40433
0.33821	0.46146
0.32988	0.45448
0.44105	1.16
0.59678	2.826
0.36639	0.71878
0.36291	0.59077
0.39445	0.76916
0.53667	3.3911
0.38496	0.93246
0.32598	0.50671
0.33273	0.46075
0.34123	0.91591
0.31683	0.39582
0.30518	0.52732
0.42058	1.816
0.27629	0.26725
0.23983	0.12862
0.22451	0.057395
0.28856	0.71878
0.46694	2.7287
0.24954	0.32873
0.24508	0.21244
0.22118	0.13824
0.2368	0.22323
0.18468	0.023065
0.17895	0.075731
0.17997	0.035945
0.17964	0.036237
0.18231	0.046299
0.17828	0.028347
0.1776	0.034818
0.19153	0.24635
0.17396	0.017849
0.1773	0.085238
0.15664	0.025845
0.1728	0.18111
0.15771	0.018912
0.15923	0.024686
0.15918	0.028714
0.15461	0.021549
0.15585	0.046308
0.1529	0.037494
0.14932	0.013511
0.15645	0.017878
0.2195	0.95661
0.15703	0.039303
0.15325	0.018309
0.16223	0.092167
0.15288	0.018685
0.1509	0.017444
0.15291	0.034659
0.15429	0.033091
0.17376	0.30648
0.15571	0.097347
0.14688	0.016079
0.14879	0.023492
0.14849	0.018927
0.14915	0.033844
0.15158	0.074195
0.14602	0.015445
2.1207	1.6836
2.1213	1.8508
2.1512	1.8241
2.6423	2.4492
3.2853	4.5579
3.0627	3.9782
3.4147	3.9249
3.4566	3.5523
3.8594	4.5376
4.2931	5.5151
3.8058	5.3271
3.4069	5.4835
3.8808	7.0037
3.7523	5.2333
4.2097	6.9246
4.4882	6.9997
4.4129	6.9373
4.1939	6.4487
3.7288	6.0511
2.4411	3.0611
2.4236	4.6066
2.3872	5.3669
2.4518	4.842
2.2758	5.5219
0.96355	1.7483
1.2973	2.809
1.0486	2.8638
1.0403	1.7135
0.98974	2.8942
0.58056	0.66696
0.52076	0.82349
0.97375	4.0107
0.40771	0.51994
0.48794	0.89655
0.48093	1.1497
0.58226	1.9107
0.69708	3.573
0.71135	1.4365
0.66592	1.4958
0.56962	0.92575
0.63574	1.6872
0.72082	2.8637
0.78422	3.3411
0.69672	1.9939
0.6409	1.0376
0.66486	1.1374
0.4509	0.59462
0.53386	2.7219
0.37726	0.53465
0.39803	0.60425
0.29586	0.11942
0.55419	2.7292
0.79046	4.2364
0.41327	0.72693
0.32899	0.38663
0.7165	3.3761
0.40182	0.88273
0.3457	0.70969
0.28502	0.26427
0.2671	0.13814
0.26394	0.16437
0.30116	0.50881
0.25393	0.15006
0.45172	2.4305
0.2332	0.057399
0.24627	0.25945
0.266	0.37474
0.25158	0.38209
0.2425	0.28609
0.20705	0.15897
0.1831	0.01848
0.18119	0.03718
0.43982	3.4164
0.18629	0.02489
0.22453	0.5219
0.18345	0.032422
0.17899	0.023695
0.17777	0.095712
0.17551	0.056476
0.17276	0.053598
0.16538	0.025887
0.17131	0.075838
0.19288	0.4021
0.16856	0.089258
0.16628	0.025231
0.16788	0.020247
0.17208	0.037231
0.17113	0.079505
0.15788	0.018974
0.16201	0.10256
0.16247	0.070558
0.15929	0.041218
0.15749	0.027606
0.15439	0.024502
0.15273	0.017793
0.15591	0.041
0.15783	0.06833
0.15065	0.021106
0.1492	0.018437
0.14836	0.017634
0.14863	0.029618
0.15077	0.057083
0.1458	0.015271
0.14556	0.02748
0.1522	0.060239
1.9971	1.8255
2.3116	1.9999
3.0318	3.5988
3.2834	3.9624
3.9745	5.631
3.7268	5.4051
4.0281	5.8056
3.8738	4.7585
3.6183	4.068
3.3502	4.6145
2.5478	2.5212
3.5537	6.1975
4.2833	7.469
3.8425	6.8311
3.0357	4.0141
3.4497	4.8281
3.9639	7.667
3.6154	7.1854
2.6743	4.8314
1.795	2.9933
2.3268	6.3952
1.302	2.955
1.5531	4.6437
0.88616	1.285
1.5773	5.535
0.77061	1.4586
2.1207	7.5458
0.82959	2.2556
0.5322	1.2894
0.48036	0.6205
0.59295	1.4235
1.0608	4.008
0.55085	0.86926
1.0029	3.918
0.94058	2.8471
0.86145	1.6286
0.5898	0.82984
1.2806	5.5201
0.58355	0.98791
0.78404	1.9706
1.0868	4.2442
0.62585	0.93765
0.5834	0.89189
0.76285	1.5659
0.46166	0.82685
0.43685	0.79848
0.97903	5.1395
0.35809	0.42941
0.47928	1.2042
0.3489	0.56711
0.41873	0.98179
0.36021	0.67322
0.34078	0.53313
0.35041	0.56609
0.41336	1.1086
0.32223	0.40652
0.29604	0.51216
0.34823	0.67515
0.53102	3.4031
0.27229	0.35312
0.28418	0.38348
0.26484	0.30037
0.27602	0.34009
0.35774	1.5962
0.30044	0.77873
0.24434	0.24253
0.21197	0.084893
0.22286	0.23059
0.20477	0.055398
0.20918	0.26334
0.20155	0.14456
0.18352	0.042815
0.20253	0.26568
0.1927	0.054613
0.18879	0.037838
0.21381	0.30494
0.18962	0.043358
0.18944	0.053157
0.18116	0.022479
0.21178	0.37123
0.17324	0.022476
0.16965	0.018493
0.17926	0.055242
0.16993	0.028128
0.16724	0.033515
0.17407	0.17325
0.17966	0.1843
0.16579	0.046957
0.15681	0.037823
0.15753	0.017947
0.16981	0.10951
0.15425	0.020461
0.15675	0.077842
0.15733	0.06299
0.15392	0.029453
0.1503	0.018081
0.22838	0.99408
0.14808	0.025582
0.14593	0.022556
0.14615	0.024002
0.14715	0.022961
0.15108	0.021242
0.1472	0.01333
0.15169	0.051413
0.14928	0.050188
0.14174	0.013316
0.14261	0.045461

## Sheet: Fig4B
Tokyo_May_2011
Mean	SD
2.148	1.3718
2.4762	2.1019			Figure 4B
2.4338	2.133
2.6049	2.6116
2.5298	1.905
2.4044	2.0553
2.3519	2.1493
2.4502	2.1116
2.3686	1.8045
2.2168	1.5677
2.2398	1.8621
2.1302	1.4344
2.2336	1.7459
2.4184	2.2517
1.9768	1.5593
1.8509	1.3795
1.7819	1.6247
1.2014	1.3064
1.0647	1.2448
0.78843	0.92376
0.56432	0.42872
0.53865	0.29945
0.51901	0.19984
0.59684	0.67397
0.51263	0.25668
0.44601	0.12637
0.46916	0.36542
0.41322	0.14488
0.38948	0.05892
0.36921	0.027874
0.37213	0.049612
0.36012	0.028103
0.35742	0.036997
0.37636	0.24859
0.36683	0.11139
0.36276	0.046929
0.38916	0.21849
0.37021	0.093321
0.37419	0.13644
0.3735	0.047149
0.35406	0
2.2847	1.0957
2.4454	1.8297
2.2311	1.8222
2.4164	2.1012
2.1987	1.5375
2.0404	1.4365
2.0155	1.3818
2.0217	1.5042
2.0562	1.5843
1.9972	1.4203
2.0737	1.69
1.8619	1.8078
1.9373	1.9751
1.2414	1.4038
1.0506	1.1911
0.85705	0.906
0.74172	0.86182
0.51811	0.39784
0.52845	0.39929
0.52005	0.30046
0.54776	0.41575
0.52022	0.70444
0.49419	0.59804
0.43492	0.3909
0.40456	0.078422
0.41332	0.24192
0.38929	0.12378
0.36798	0.051306
0.36794	0.068799
0.36081	0.076061
0.35869	0.070168
0.37497	0.30543
0.36115	0.049204
0.3659	0.094811
0.36256	0.041839
0.36634	0.066641
0.36842	0.066933
0.37183	0.048464
2.0495	1.4726
2.2636	1.9688
2.4803	2.0428
2.3021	1.537
2.4634	1.8135
2.5135	2.0024
2.2457	1.4238
2.1368	1.2663
2.2754	1.5202
2.1786	1.5291
2.0316	1.3738
2.0808	1.5683
1.7977	1.0223
1.9568	1.5003
1.9557	1.4519
1.7861	1.8432
1.1798	1.4859
0.97659	1.3289
0.76077	0.83724
0.70245	0.96314
0.55463	0.63798
0.50734	0.38498
0.50559	0.40418
0.49695	0.20591
0.45421	0.28241
0.44723	0.32876
0.40204	0.061585
0.40475	0.20097
0.40493	0.15275
0.38505	0.10204
0.37149	0.065659
0.35873	0.044607
0.35703	0.050081
0.35885	0.043181
0.36002	0.044853
0.35807	0.055456
0.36122	0.04832
0.36232	0.049517
0.37367	0.059567
0.3848	0.12767

## Sheet: Fig4C
mean	std
25.7138	3.59612		Figure 4C
28.5813	5.91428
30.0684	7.50274
25.3456	8.82835
17.6321	4.99658
13.9101	4.87552
10.7751	4.47615
7.31027	3.7302
5.10526	2.90811
4.73642	2.97555
24.0822	4.26344
22.2654	4.31659
21.4727	5.30984
18.2182	6.41519
13.3622	4.27817
11.3152	4.12417
9.12521	4.47393
6.54067	3.76163
5.88628	3.65606
5.91819	4.01242
5.53353	3.68348
5.63468	4.17611
5.85307	4.54293
5.86991	4.19008
5.57399	3.87241
4.85074	3.19713
4.61587	3.51774
4.97703	4.70055
21.4165	4.20998
22.2018	5.46734
20.1151	5.34276
16.4185	4.72765
14.7977	4.30754
14.0271	4.48808
11.9192	4.83304
10.0391	5.2606
6.82753	4.64431
4.7315	3.03849
4.57152	3.15847
4.33439	2.68547
19.2116	4.95175
17.229	5.0676
15.3964	4.40371
14.2165	4.72061
12.1795	5.073
9.76071	4.42532
6.79561	3.71066
5.70134	3.66858
5.37574	3.88455
4.34752	3.18554
4.20352	3.78319
3.82371	3.70208
3.14085	2.44727
2.61889	1.7653
2.31545	1.48658
20.8224	4.53692
22.1265	5.08279
21.9149	4.96147
18.3016	5.47062
14.5016	4.90013
12.6339	5.1223
10.0583	4.64086
7.69216	3.57118
6.67778	3.21757
5.63637	2.93332
4.60376	2.27553
4.05671	2.50847
3.64742	2.3163
3.54052	1.94848
3.71822	2.4829
22.1849	4.87675
20.9767	4.97714
20.2009	4.99703
18.4798	5.84107
14.403	5.86547
10.2706	4.45273
7.4846	3.51278
5.6413	3.22938
4.51559	2.80094
4.49545	2.73529
4.13682	3.13803
3.30106	2.49998
3.39569	3.07525
3.57549	3.15646
3.31997	2.05719
2.95092	1.67645
22.2135	4.59495
22.9774	5.15927
22.0777	5.42053
16.7808	5.38207
12.0367	4.16038
10.1394	3.51807
8.79936	3.48398
7.02894	4.34326
4.83802	3.94514
3.36839	2.10089
3.33921	2.88683
3.12954	2.79275
2.95967	1.84243
2.95515	1.78033
3.00588	1.85732
3.32345	1.98329
24.5418	4.80892
23.2389	5.00619
21.1889	4.81426
18.2068	4.8639
13.8684	5.11427
9.36151	4.44574
6.01697	3.67818
4.00916	2.73396
3.409	2.60583
3.03286	2.07198
2.90539	2.61732
2.99456	2.88382
2.71929	2.11124
2.37837	1.54185
25.5381	4.39879
27.0299	5.6243
26.7567	5.13912
26.1579	4.52022
22.1574	5.69152
18.3153	4.55027
17.0642	4.46525
12.8021	5.10243
9.36347	3.4949
8.59239	3.30633
8.26229	3.34712
7.4958	4.02395
5.13612	3.78263
3.28826	2.34625
2.59741	1.66181
19.6816	3.76074
19.4395	3.63815
19.3098	3.53328
19.3904	3.72372
19.3252	4.44264
18.1163	4.70147
16.6784	4.11764
16.6404	4.01656
17.3354	4.75052
15.7383	5.26104
11.8907	4.58877
9.07999	3.85298
7.76867	3.00022
16.2721	5.46254
17.1235	4.9588
17.4712	5.31212
17.0237	5.29053
16.1125	4.13062
16.9641	5.01215
16.9477	5.10118
15.6694	4.15402
15.3889	4.28955
14.8471	4.4802
13.8005	4.23154
12.5392	3.47216
9.38075	4.15461
5.82663	3.38
4.14473	3.7736
2.85308	3.33171
2.36789	2.19125
2.47747	2.28755
13.5657	4.29107
13.8087	4.03439
13.9603	3.88938
13.7687	3.82638
14.0253	4.28883
14.6228	4.70027
14.5652	4.36473
13.7794	4.11098
11.9176	4.17046
8.28885	4.12034
5.50362	2.60231
5.07753	2.56613
4.4231	3.49504
15.1915	6.40728
14.3557	4.4261
14.6762	4.57656
14.6123	4.69966
14.072	3.96183
14.5592	4.26813
14.884	4.3309
15.0451	4.68822
14.7233	4.77982
13.8186	4.14627
13.2424	4.19875
11.9031	4.42405
10.579	3.94953
14.7714	5.34269
14.9677	5.1812
14.2879	4.8469
13.3419	4.44155
13.0822	4.25061
12.8206	4.19506
11.4149	4.11678
9.95629	3.92766
9.66545	4.17852
9.23846	3.85355
8.71645	3.63477
7.99771	3.69886
5.92304	3.49673
3.73558	2.62975
2.84137	1.79025
13.7561	3.98451
14.1803	4.15442
14.6319	4.3052
14.6188	4.83169
13.7974	4.71615
13.3412	3.84077
13.3326	4.08398
11.7929	4.34507
8.97482	3.60322
7.04413	2.8247
6.2688	2.79644
4.92574	2.77111
3.27126	2.6918
2.47069	2.0364
2.66111	3.6337
2.93477	4.06744
2.77608	2.60982
2.61739	1.9862
15.5937	3.85426
16.024	4.48804
15.9176	4.53833
15.5983	4.59842
14.8402	4.52344
13.5937	3.93619
13.2767	4.71227
12.3201	4.84878
10.7848	3.80299
9.61599	3.88051
8.20566	3.73291
6.29429	3.04615
4.15377	2.86283
2.79767	2.54822
2.36553	2.24445
2.85011	3.48265
3.2821	3.61598
3.36171	2.70068
3.18583	2.24697
2.89915	2.6183
2.83042	3.20066
17.1277	6.1437
14.7213	5.62472
12.4913	4.12777
12.0791	4.2814
10.9165	4.24906
10.243	3.67071
9.79024	3.63717
7.89408	3.59906
5.39691	3.02524
3.96315	2.31209
3.81486	2.57783
3.49332	2.59695
2.90763	2.23946
2.80928	1.95788
2.93203	1.938
2.91374	1.87821
19.0182	4.32827
18.2027	5.36159
17.2751	5.3842
16.6202	4.97781
15.757	4.75654
14.486	4.2266
13.5413	4.00509
12.02	4.12914
9.87171	3.49988
8.46733	2.90955
7.82189	3.13409
6.73276	3.50589
5.38474	3.23424
5.04757	3.27709
11.4684	4.25797
11.7308	5.18795
11.0635	5.09283
9.99784	3.91033
9.09924	4.2039
8.22773	3.97204
7.33205	4.11697
6.11384	3.83439
5.08322	2.7623
3.81522	2.393
3.09769	2.45027
2.81518	2.29767
2.26798	0.932634
14.6747	4.50932
13.9986	4.27881
13.9465	4.90461
13.6008	5.2462
12.0554	5.15958
10.172	5.2047
9.00426	4.53823
7.53	3.3438
6.23641	2.87809
4.86124	2.61186
3.41506	2.02009
2.82854	1.79293
2.58048	1.84253
2.45518	2.11242
14.9743	5.24891
12.1913	4.46527
11.24	3.81134
10.8794	3.55022
10.0307	3.69466
8.24612	3.30395
7.05821	3.1274
6.3054	3.16967
5.70994	3.1023
5.16475	2.87366
4.16262	2.66107
3.0363	1.98562
2.84261	2.20191
3.15095	3.04871
13.9704	4.16818
13.9759	4.46496
13.804	4.50175
13.8146	4.40117
13.3899	4.3111
12.582	4.23969
11.7009	3.94085
10.5528	3.43664
9.62455	3.4669
8.28694	3.24323
6.58142	2.80488
5.25038	3.07093
3.88823	2.95049
2.85656	1.86621
2.924	2.43849
3.07749	2.71033
2.95957	2.18616
2.90564	1.88709
13.398	4.14646
12.2183	3.80503
12.443	4.26804
13.3543	4.53927
13.5089	4.34847
12.9032	4.17443
13.0438	3.94721
12.515	3.81107
10.5451	3.51224
8.96894	3.53265
7.31638	3.31722
5.41768	2.8676
4.3742	2.89355
3.96493	3.20143
3.7285	3.29206
3.78318	3.39806
3.91747	3.43218
3.549	2.773
3.04601	2.14584
12.2526	4.28196
12.1666	3.95116
12.4235	4.16346
12.9873	4.30867
12.951	3.96943
12.3633	3.72667
12.2086	3.67969
12.2656	4.0377
12.0114	4.56749
11.3599	4.38449
10.2266	3.70769
9.66399	4.18102
9.84289	5.72973
10.424	2.91188
11.6881	3.44078
12.3191	3.53548
11.579	3.59918
11.4381	3.55606
12.5755	4.12213
13.1622	4.59502
12.6066	4.8102
12.4285	5.05293
11.811	4.74855
10.0623	3.81926
8.44158	3.28794
6.39252	3.44344
4.47193	3.30992
3.57141	3.0051
3.27299	2.53971
2.88317	1.30937
9.60082	3.76746
8.68439	4.19411
6.57019	3.90824
4.3755	2.66578
3.47908	2.29883
3.26087	2.26436
3.17518	2.37619
2.95773	2.20226
2.49303	1.62894
2.36629	1.50413
2.23447	1.48587
2.10421	1.45257
2.23883	1.63154
13.1859	3.83674
12.7468	3.69539
12.1283	4.36445
10.9317	4.37248
9.58079	3.50021
7.69995	3.68927
5.08645	3.21722
3.6072	2.53105
3.36238	2.35852
3.30756	2.35334
3.02776	2.10272
2.87088	1.93403
2.61444	1.51544
11.0296	3.63948
11.5854	3.65601
12.4045	4.19099
12.9097	4.59684
12.8492	4.29937
12.4404	4.41734
11.9646	4.84894
11.0839	4.56357
9.29651	4.12265
6.69347	3.46026
4.58042	3.09295
3.57553	2.91839
3.29192	2.35356
3.14385	2.20285
2.86235	2.04042
2.73481	2.14801
2.47118	1.95769
2.10962	1.61114
13.13	4.43931
11.9691	4.8547
11.9825	4.25911
11.5878	3.75117
11.7432	3.89617
12.4749	4.10048
11.6362	4.02973
10.5812	3.95828
9.62822	3.89581
8.19654	3.06433
6.70882	3.07246
4.96645	2.85882
3.75204	2.49889
3.29489	2.45857
2.92566	2.16889
2.65636	1.83676
10.1454	2.82495
9.87886	4.30057
9.91564	4.09655
10.4475	3.41049
10.7285	3.58498
9.6118	3.49571
8.45722	2.9499
7.50837	3.11405
5.92365	3.07528
4.71566	3.29657
3.72225	2.92478
3.23222	2.26868
3.08413	2.47398
2.66029	2.13813
2.28615	1.7382
2.10913	1.65982
2.05112	1.46852
1.90351	1.30782
1.76779	1.09126
10.7366	2.78611
10.4965	3.02751
10.6827	3.59678
11.2121	3.74473
11.4788	4.05364
10.4793	4.2133
8.94643	3.72862
7.26142	3.94709
5.25472	3.32441
3.9912	2.46751
3.40197	2.38256
3.0168	2.35896
2.6682	1.93943
2.63038	1.81666
2.59817	1.87581
2.24846	1.63815
2.00528	1.52817
2.04274	1.72739
10.3407	3.31653
10.1326	3.24203
10.6213	3.73806
10.5985	3.86812
10.9652	3.64224
11.9902	4.03863
11.3211	4.21092
10.308	3.86367
9.69629	3.95364
8.64419	3.45172
7.00329	4.0735
4.96571	3.98639
3.78445	2.34482
3.25326	2.18737
2.79518	1.80817
2.77728	2.10768
2.81299	2.22134
2.80955	1.87458
9.55688	2.80368
10.1032	3.39759
10.4486	3.69818
10.4128	4.05914
11.0114	4.06612
11.3977	3.34064
10.543	3.43228
9.47939	3.34528
9.08694	3.35048
8.03155	3.1125
6.2711	3.5545
4.63973	3.45615
3.49439	1.94771
3.0903	1.9942
2.95162	2.07861
2.81618	1.7649
10.0365	3.56448
9.74496	3.47061
10.2684	3.40137
11.3308	3.38172
11.4737	3.34828
10.8387	3.52651
9.54225	3.41578
8.76487	3.01083
7.70854	2.9847
5.6218	2.58104
4.02388	1.90639
3.46915	1.89318
3.31189	2.77411
3.29677	3.02744
3.05367	2.42427
2.67163	2.00955
9.86717	2.04184
10.9933	3.59339
10.7672	3.41791
11.2875	3.40051
12.237	3.52838
12.5233	4.28043
12.1927	4.5146
11.706	3.79609
11.2014	3.25037
9.83844	3.31838
6.87602	3.59329
4.18938	2.86374
3.14564	2.35249
3.08314	1.91144
3.27346	2.29518
3.43077	2.97962
3.44928	3.41349
2.45367	1.57629

## Sheet: Fig4D
mean	std
1.50456	2.46313
1.19552	1.99479		Figure 4D
1.2262	2.29716
0.866141	1.34913
0.792528	1.15172
0.737286	0.923938
0.748535	1.18851
0.653449	0.824301
0.833171	1.6543
0.630133	0.766573
0.897835	1.55865
0.824147	1.49241
0.637357	0.718717
0.773156	1.15454
0.929749	1.92474
0.630737	0.800407
0.648427	0.834323
0.600619	0.561126
0.434018	0.203884
0.378589	0.212923
0.381119	0.150885
0.495433	1.42173
0.388656	0.371226
0.41168	0.60852
0.452292	0.992824
0.405271	0.563376
0.379741	0.243302
0.387632	0.301814
0.413195	0.818501
0.363909	0.170934
0.408764	0.57192
0.3686	0.387611
0.39046	0.488511
0.402229	0.463427
0.518214	2.621
0.344887	0.173015
3.93154	7.03043
1.8739	2.94166
1.88654	2.25397
1.82105	2.40576
1.59718	1.9213
1.31945	1.86476
0.996191	1.86613
0.994409	1.8635
0.770437	1.07526
0.699895	1.01992
0.807676	1.29605
0.93316	1.85548
0.779356	1.45543
0.718047	0.966452
1.96438	2.72669
1.85047	2.47095
1.7351	2.39511
2.3217	3.21877
1.38695	2.11281
1.26475	1.98422
1.02404	1.80654
0.768259	0.964055
0.913376	1.12292
1.01486	1.71691
1.02854	1.9912
0.829752	1.69683
0.732099	1.06646
0.724087	0.941442
0.674288	0.89782
0.736722	1.03464
0.676944	1.6674
0.682307	1.06512
0.831807	1.41106
0.735324	1.11111
0.652179	0.793496
0.571803	0.610265
0.478861	0.522106
0.376953	0.0987934
0.47363	0.728662
0.418453	0.622769
0.410047	0.461688
0.355005	0.0701001
0.360808	0.105651
0.411196	0.71216
0.358301	0.134345
0.449531	1.23044
0.368474	0.226432
0.360149	0.206687
0.404534	0.593472
0.353062	0.238743
0.357202	0.191941
0.442538	0.961141
0.418279	0.946802
0.362648	0.273376
1.90812	2.85538
1.57014	2.11367
1.5902	3.17464
1.16275	1.87329
1.03099	1.60482
1.19092	2.10605
1.1589	2.29343
1.05497	1.81717
0.869927	1.14692
1.07407	2.22325
0.782352	0.913651
0.669896	0.681677
0.725547	1.3681
0.674876	0.875717
0.602158	0.590003
0.666261	0.851533
0.755799	1.15884
0.75141	1.41038
0.599511	0.559144
0.619753	0.743809
0.657546	1.19463
0.501889	0.53515
0.4816	0.799754
0.384931	0.157052
0.398334	0.245072
0.418319	0.455725
0.390202	0.567061
0.414226	0.565214
0.36819	0.161747
0.450716	0.767161
0.387658	0.307495
0.384355	0.355301
0.368738	0.301449
0.384734	0.288985
0.416298	0.528898
0.416016	0.634341
0.364986	0.192913
0.403085	0.593928
0.377034	0.495509
0.327262	0.0295269
1.35383	0.873141
2.18859	3.26164
1.92472	2.42445
1.78583	1.98116
1.11112	1.48971
1.03791	1.64595
1.11554	1.89306
0.875179	1.39793
0.926515	1.43685
1.04091	1.84105
0.772771	1.0754
0.91952	1.94563
1.01732	2.41596
0.696308	0.834609
0.940084	1.62584
0.833348	1.357
0.857251	2.93083
0.793473	1.56272
0.695771	1.10906
0.667934	1.16147
0.584008	0.469401
0.569398	0.564621
0.4994	0.502573
0.415046	0.552441
0.431875	0.666406
0.422673	0.533415
0.390507	0.345573
0.491647	1.1233
0.374508	0.228089
0.406325	0.308889
0.451933	0.759015
0.397657	0.3326
0.424459	0.631825
0.536078	2.17992
0.355144	0.122767
0.467681	1.01464
0.400061	0.822038
0.356515	0.178095
0.479858	1.57758
0.345005	0.0969039
2.07808	3.8045
2.05884	3.55767
1.47366	2.46417
1.51891	2.27718
1.16405	1.83115
1.05699	1.52617
1.02576	1.73986
1.0325	1.95456
0.966586	1.56086
0.741983	0.807567
0.70221	0.694438
0.713599	0.849385
0.862969	1.57187
0.673265	0.875434
0.678402	0.841669
0.865764	1.97071
0.736349	1.17755
0.667333	0.97813
0.633171	0.583832
0.820703	1.2904
0.885427	1.89091
0.673236	0.834358
0.701065	1.41524
0.534635	0.804297
0.47883	0.817031
0.459669	0.85211
0.449203	1.01925
0.392856	0.234132
0.408723	0.372618
0.483306	1.12624
0.352955	0.075647
0.380891	0.254473
0.399613	0.455808
0.343571	0.124041
0.390882	0.513636
0.357495	0.157427
0.361155	0.247252
0.366699	0.214873
0.355446	0.206103
0.353993	0.230053
0.362851	0.291061
0.380889	0.422821
0.370292	0.311073
1.63455	2.27741
2.09945	3.4799
1.9088	2.26062
1.85852	2.31437
1.62673	2.00467
1.67944	2.25501
1.49998	2.27783
1.45204	2.31035
1.19464	1.94638
1.06504	1.58445
1.06357	2.14761
0.919352	1.82084
0.708407	0.61764
0.855478	1.26658
0.84546	1.1723
0.803574	1.01554
0.805263	1.24449
0.619268	0.459217
0.80959	1.38862
0.877067	1.54413
0.759832	1.20938
0.728051	1.05122
0.748312	1.26903
0.704416	1.12515
0.647518	0.773257
0.659708	0.827306
0.734462	1.56928
0.493572	0.791138
0.402152	0.265221
0.440247	0.685445
0.449879	0.715622
0.365137	0.126517
0.381471	0.233363
0.381341	0.206355
0.380428	0.190954
0.396604	0.380811
0.381653	0.173662
0.361968	0.137386
0.402591	0.479601
0.388791	0.477642
0.407665	0.627482
0.399421	0.547979
0.330598	0.0584754
0.343553	0.139601
1.50693	2.15201
1.73921	3.90656
1.12216	1.77207
1.11726	1.87894
0.928993	1.73126
0.882221	1.60781
0.944168	1.60289
1.1493	3.2534
0.876901	1.46367
0.746805	1.01732
0.789808	1.68339
0.69502	0.837651
0.867937	1.96162
0.60567	1.11421
0.561125	0.614709
0.755133	1.41966
0.722704	1.06671
0.567609	0.534101
0.607324	0.918187
0.793484	1.3693
0.633896	0.766187
0.472123	0.329125
0.467975	0.564948
0.450838	0.552724
0.4314	0.635735
0.379214	0.354312
0.39912	0.29881
0.460823	0.801658
0.394223	0.202879
0.46695	0.656503
0.43627	0.685987
0.448955	1.05254
0.336743	0.116035
0.427931	1.14239
0.341213	0.235492
0.343917	0.123483
0.354772	0.198318
0.355518	0.252309
0.335	0.0809449
1.54238	1.99475
1.5863	2.29062
1.35535	1.92704
1.05904	1.91184
1.04375	1.58104
0.983958	1.91144
0.883437	1.73242
0.788994	1.13259
0.888387	1.47209
1.15196	2.9313
0.791383	1.15815
0.623636	0.60144
0.880918	1.90466
0.679256	0.953454
0.810846	1.455
0.686502	0.816563
0.727617	1.3138
0.70054	1.12091
0.773109	1.33876
0.895222	2.8766
0.493767	0.452177
0.434834	0.410674
0.413855	0.268329
0.426332	0.537412
0.378376	0.195501
0.497351	1.16515
0.388863	0.232787
0.435557	1.2188
0.384325	0.211173
0.385744	0.20141
0.454403	1.45704
0.393288	0.680204
0.408235	0.495227
0.379239	0.379883
0.356318	0.169333
0.36253	0.157552
0.345884	0.153169
0.410049	0.674703
0.424246	1.17564
0.382434	0.28419
1.59245	2.29162
1.3417	2.32879
1.0793	1.66358
0.925153	1.57471
0.753115	1.09691
1.15863	2.56483
0.883232	2.12454
0.685406	0.6388
0.806396	1.25078
0.787877	1.27377
0.790822	1.61975
0.768588	1.38865
0.849004	1.62001
0.678997	0.838774
0.707014	0.931043
0.594942	0.419873
0.716211	1.10561
0.70833	1.00809
0.656268	0.748848
0.669242	0.840788
0.57796	0.789966
0.505484	0.861275
0.457565	0.659754
0.374944	0.135943
0.422944	0.395538
0.367777	0.0947352
0.403174	0.742067
0.494619	1.13679
0.445353	0.771003
0.37645	0.191107
0.384255	0.313556
0.396212	0.390763
0.383144	0.299388
0.352079	0.183336
0.357429	0.22079
0.37452	0.513509
0.464509	0.854153
1.88399	2.39886
1.72326	2.06847
2.11578	3.4011
1.46615	1.94982
1.07128	1.74289
1.03294	1.85129
0.810043	1.1959
0.90356	1.54882
0.864973	1.36071
0.859188	1.27706
0.968233	1.48291
0.809763	1.69952
0.730171	1.24632
0.637711	0.897128
0.666966	0.822141
0.825001	1.5867
0.916749	2.52336
0.763278	1.31349
0.646452	1.08924
0.699884	0.929403
0.590221	0.605461
0.801201	1.86416
0.561416	0.889227
0.436655	0.309394
0.435789	0.496351
0.46903	0.560272
0.484473	1.02053
0.363955	0.0874437
0.376384	0.184464
0.407179	0.378847
0.437684	0.653649
0.43263	0.86211
0.43213	0.760404
0.424923	0.730641
0.394972	0.530477
0.364927	0.214121
0.368225	0.21213
0.348879	0.151911
0.342351	0.141048
0.337124	0.0729945
0.423136	0.83071
0.386144	0.343625
0.364363	0.213273
1.03524	1.59147
0.899331	1.44883
0.897188	1.89641
1.34373	2.80388
1.19048	2.41017
0.85533	1.51402
0.950223	1.74512
0.915963	2.78518
0.809636	1.23791
0.759169	1.02699
0.817383	1.21185
0.646946	0.783592
0.716917	1.1066
0.734481	1.01665
0.622397	0.649593
0.754869	1.1108
0.762931	1.57757
0.689964	1.2143
0.765947	1.33758
0.712988	1.15654
0.689685	1.33705
0.645371	0.848768
0.627383	1.08565
0.578128	1.46157
0.440348	0.478205
0.410965	0.335602
0.40602	0.351694
0.390256	0.219336
0.41435	0.643373
0.366328	0.144777
0.378217	0.212134
0.376276	0.345784
0.434958	0.66327
0.344772	0.0760799
0.344075	0.110229
0.420996	1.1004
0.338701	0.116367
2.59705	4.00768
1.89923	2.60689
2.35752	4.74777
1.45532	2.20742
1.05152	1.78537
0.814727	1.0371
0.941883	1.41092
0.915896	1.64377
0.834797	1.28478
0.732628	0.733256
0.738716	1.07722
0.749603	0.921402
0.787693	1.09789
0.706164	0.847387
0.82488	2.41878
0.730625	0.888716
0.811104	1.29639
0.847173	1.1618
0.717832	1.12478
0.763496	1.14427
0.722875	1.03709
0.672186	0.835492
0.907292	2.94899
0.788238	1.24957
0.634006	0.921525
0.645612	0.877903
0.770314	1.36529
0.618188	1.01619
0.49469	0.882135
0.573031	1.79818
0.40085	0.335918
0.413216	0.607956
0.397431	0.36473
0.410955	0.334161
0.367505	0.271099
0.346344	0.0700138
0.339564	0.0655319
0.372552	0.272968
0.398028	0.583976
0.376325	0.469117
0.364207	0.209864
0.351621	0.167981
0.348784	0.13305
0.356981	0.263148
0.35575	0.229705
0.349146	0.147755
0.355025	0.142332
1.18223	2.56203
0.797061	1.19308
0.966462	1.95642
0.685766	0.81011
0.713798	1.30113
0.66967	0.946774
0.754844	1.16897
0.72696	1.09498
0.698198	0.796301
0.649663	0.86889
0.688363	1.02639
0.565531	0.500756
0.714046	2.39245
0.54201	0.318373
0.669508	1.12428
0.754505	2.10296
0.630892	1.1804
0.446168	0.639347
0.455873	0.605043
0.399865	0.390292
0.486935	0.896816
0.420412	0.390005
0.422589	0.620199
0.429505	0.497442
0.376939	0.167156
0.465058	0.806309
0.425076	0.747524
0.373552	0.293553
0.347721	0.085777
0.335627	0.0520785
0.785578	0.840964
0.769968	1.09943
0.836061	1.32919
0.833221	1.66202
0.654835	0.746277
0.64249	0.835069
0.734612	1.41228
0.811186	1.52007
0.680054	1.19036
0.90577	1.88421
0.858055	1.68239
0.823026	1.7327
0.589109	0.730141
0.572115	1.34664
0.400173	0.222046
0.389845	0.178044
0.403992	0.259343
0.364952	0.126564
0.397763	0.260016
0.379231	0.200117
0.372589	0.154156
0.385194	0.226812
0.407063	0.294889
0.423845	0.523724
0.383293	0.230005
0.366593	0.162473
0.406689	0.492786
0.370552	0.293091
0.337817	0.0702675
0.415722	0.794517
0.705847	0.732237
0.689845	0.74543
0.701465	1.01579
0.90074	1.78643
0.742907	2.10066
0.79205	1.39728
0.632353	0.823946
0.829337	1.85624
0.647872	0.839237
0.684695	1.2017
0.56556	0.54209
0.753949	1.65378
0.750198	1.13896
0.556615	0.380862
0.525047	0.230279
0.586627	0.517971
0.835979	1.95653
0.500374	0.341659
0.46289	0.478083
0.42033	0.345288
0.413581	0.23109
0.432372	0.362046
0.373522	0.144829
0.364515	0.112095
0.501951	1.00128
0.416442	0.50589
0.391625	0.296522
0.40788	0.54783
0.387647	0.349507
0.38441	0.207876
0.420692	0.689939
0.358687	0.18077
0.400466	0.532853
0.361178	0.1557
0.348156	0.12279
0.394251	0.348522
0.359161	0.250635
0.355689	0.256169
1.5602	2.77
1.0584	2.44749
0.885638	1.43721
0.920754	2.09168
0.865226	1.37729
0.958593	2.12657
0.880555	1.71321
0.736899	1.03203
0.805335	1.22516
0.869204	1.78204
0.781104	1.45274
0.699941	0.987952
0.654591	0.851664
0.586376	0.398829
0.786522	1.39595
0.703355	0.999381
0.66207	0.821537
0.818821	1.64842
0.755028	1.5007
0.714451	1.18534
0.830914	1.58251
0.655549	0.838357
0.547534	0.494987
0.691142	1.38711
0.49044	0.472434
0.446365	0.630293
0.499627	0.955915
0.387204	0.31621
0.380463	0.16277
0.383727	0.143035
0.434973	0.657228
0.387721	0.233341
0.411228	0.587883
0.437962	0.628312
0.505962	1.05737
0.433395	0.7924
0.382555	0.242019
0.348795	0.0763992
0.777641	1.10136
0.887366	1.55778
0.783368	1.28995
1.11279	2.31276
0.689976	0.845482
0.69175	0.995477
0.771383	1.32676
0.699035	1.31191
0.606937	0.765994
0.670232	1.05425
0.656797	1.1904
0.547091	0.39716
0.581515	0.680496
0.698357	1.30976
0.710133	1.33132
0.588481	0.547956
0.626354	0.75589
0.73879	1.51221
0.596035	0.839219
0.670218	1.17155
0.464653	0.350844
0.495979	0.815087
0.404648	0.239611
0.463183	0.625848
0.394382	0.341271
0.38753	0.170306
0.386409	0.239866
0.369236	0.133211
0.518058	1.13138
0.384819	0.22605
0.432868	0.703994
0.378729	0.451131
0.397973	0.411931
0.385082	0.339778
0.340764	0.0817424
0.383408	0.564581
0.388997	0.364774
0.72621	1.18848
0.634071	0.670996
0.606923	0.662279
0.83781	1.83001
0.6607	0.989121
0.662034	0.875856
0.665109	1.00958
0.617145	0.7167
0.696765	1.02777
0.661038	1.08588
0.699729	1.30596
0.681044	1.14749
0.603792	0.730791
0.637659	1.05171
0.510133	0.581743
0.446379	0.392293
0.452289	0.622088
0.457333	0.494195
0.382899	0.235842
0.386326	0.213008
0.396386	0.269768
0.393534	0.194997
0.389166	0.279803
0.407081	0.344586
0.421352	0.568606
0.361783	0.163439
0.376451	0.332081
0.353251	0.103312
0.367555	0.379982
0.391814	0.614276
0.384004	0.332781
0.343742	0.0785602
1.46894	2.07826
1.1975	2.22021
1.10219	3.01439
0.85377	1.60476
0.937438	1.40786
0.932389	1.40474
0.832105	1.26796
0.726483	0.834267
0.757357	1.35126
1.18594	2.69911
0.939712	2.01371
0.880077	1.79815
0.809901	1.40451
0.637681	0.824621
0.786475	1.40641
0.583032	0.499613
0.718833	1.17359
0.681978	1.15483
0.680132	1.18227
0.807929	1.77784
0.662486	1.18029
0.646783	0.957825
0.620672	0.938299
0.678987	0.937226
0.603771	0.798904
0.578847	0.73649
0.571909	1.09408
0.558592	1.00814
0.389129	0.190586
0.395978	0.156942
0.534959	1.44911
0.39089	0.223312
0.391722	0.178913
0.432263	0.432515
0.404419	0.409358
0.38081	0.212115
0.383614	0.311429
0.410761	0.700322
0.789079	1.34168
0.860687	1.57437
0.708435	1.25201
0.790915	1.11941
0.801913	1.14733
0.689065	1.07532
0.61959	0.989225
0.675982	1.49811
0.644091	1.04135
0.692027	1.53482
0.553319	0.584734
0.751235	1.59496
0.683646	1.65168
0.603911	0.827011
0.480713	0.347285
0.513486	0.760906
0.46655	0.722627
0.437065	0.623639
0.422028	0.349101
0.397612	0.339626
0.387704	0.296299
0.364001	0.0819796
0.400463	0.239887
0.424978	0.491504
0.381776	0.198206
0.380208	0.325185
0.411387	0.603177
0.368859	0.407125
0.342735	0.104182
0.359473	0.159578
0.408651	0.692494
0.378149	0.528371
1.38388	2.45051
1.12434	1.62941
0.927342	1.25548
0.965512	1.67422
0.988652	1.63642
0.786371	1.07173
0.825757	1.20513
0.931068	1.89033
0.797249	0.99938
0.758527	1.02165
0.693211	0.72895
0.721783	1.04059
0.792734	1.26056
0.803002	1.53726
0.684186	0.850406
0.632038	0.897729
0.560098	0.488729
0.57975	0.629716
0.706542	2.11506
0.622433	1.10601
0.765918	1.54763
0.685826	1.26419
0.578526	0.729308
0.581686	0.938995
0.606727	0.846955
0.583151	1.22405
0.416248	0.260042
0.452697	0.953709
0.398827	0.236825
0.440717	0.557775
0.417854	0.38098
0.424982	0.513001
0.430377	0.508268
0.562392	1.10929
0.36466	0.140599
0.470778	0.9869
0.396876	0.636753
0.467083	1.29771
0.348721	0.118721
0.346091	0.0856839
0.363775	0.261181
0.365402	0.229846
1.45825	1.98787
1.1444	1.83912
1.01969	1.63515
0.968422	1.86154
0.879889	1.52882
0.828598	1.34232
1.03835	2.13995
0.65624	0.619393
0.715816	1.20076
0.963906	1.74915
0.846717	1.28933
0.961609	2.03758
0.956759	2.3548
0.706719	1.10081
0.68691	1.2174
0.734201	1.30613
0.789971	1.89823
0.744636	1.32169
0.711897	0.984523
0.700783	1.41633
0.523012	0.51902
0.685198	1.23865
0.525466	0.457561
0.511031	0.379246
0.579601	0.76571
0.534783	0.683094
0.457403	0.597979
0.401548	0.352023
0.396446	0.202727
0.417655	0.451776
0.424082	0.572615
0.369391	0.0867461
0.413385	0.495494
0.388849	0.279677
0.375938	0.195808
0.453671	0.747303
0.465468	0.691096
0.376856	0.345658
0.402595	0.447072
0.368632	0.427019
0.360382	0.184457
0.782519	1.23926
0.995668	1.96187
0.823453	1.15926
0.767998	1.0325
0.915934	1.55984
0.89953	2.15901
0.967232	1.85434
0.932975	1.7464
0.869492	1.73644
0.705806	0.849364
0.810443	1.30408
0.783903	1.71333
0.7941	1.46563
0.693231	1.00036
0.673002	0.938387
0.647729	0.847275
0.682	1.13923
0.720086	1.43306
0.547628	0.705323
0.680689	1.25632
0.577509	0.624729
0.65951	1.41031
0.492688	0.765431
0.464626	0.779688
0.518438	1.10683
0.385413	0.153956
0.447043	0.800205
0.432289	0.638871
0.439255	0.764283
0.396925	0.239696
0.430717	0.580298
0.400005	0.342607
0.384665	0.239389
0.366059	0.153513
0.441354	0.825787
0.383597	0.173935
1.15618	2.17042
0.810598	1.25369
0.905218	1.63233
0.802521	1.13165
0.992626	2.77904
0.80383	1.13749
0.941563	1.63698
0.848096	1.56305
0.889182	1.95196
0.99102	2.08292
0.919512	1.57852
0.844655	1.3047
0.718292	1.09631
0.850707	1.55902
0.933829	2.1103
0.93154	1.69971
0.83046	1.76827
0.643966	0.692908
0.726631	1.27098
0.702287	1.36957
0.53803	0.581351
0.504449	0.575675
0.57856	0.909823
0.538049	0.718645
0.462239	0.612019
0.38305	0.133151
0.43564	0.730775
0.408965	0.367729
0.412676	0.307707
0.381927	0.221525
0.400567	0.434574
0.42992	0.528846
0.382708	0.186341
0.417809	0.479804
0.371033	0.270061
0.474307	1.10628
0.415131	0.577079
0.374655	0.305872
0.369046	0.306819
0.365753	0.251843
0.997092	1.88867
0.891483	1.31476
0.834423	1.43843
0.926518	1.72523
0.773	1.11137
0.867194	1.31815
0.771524	1.02563
0.904379	1.90685
0.747551	1.13445
0.809026	1.76478
0.846052	1.50716
0.853604	1.38943
0.685883	0.790574
0.973098	1.97142
0.78239	1.58463
0.74927	1.06955
0.738503	1.22718
0.773908	1.63321
0.566185	0.632832
0.619792	0.916907
0.55729	0.795923
0.517983	0.646577
0.449954	0.506836
0.502958	1.02733
0.425398	0.409719
0.433808	0.925694
0.405286	0.435098
0.443633	0.545818
0.42681	0.741643
0.392319	0.302212
0.36364	0.131962
0.388629	0.237096
0.371862	0.167746
0.374383	0.202216
1.24801	1.38825
1.17126	1.81935
1.07585	2.10299
1.16723	2.32076
0.930716	1.38978
0.978836	2.08966
0.892024	1.93586
0.789575	1.08181
0.936017	1.66717
0.823143	1.37059
0.879342	1.53068
0.906235	1.97192
0.731003	1.03215
0.90337	1.81386
0.922427	1.69517
0.636757	0.84915
0.813345	1.43917
0.945365	1.84242
0.897448	1.93559
0.723822	1.42872
0.780943	2.34431
0.595786	0.82849
0.531758	0.486117
0.517844	0.467076
0.50421	0.605417
0.552299	1.00209
0.441325	0.414739
0.412951	0.492197
0.388645	0.118623
0.419289	0.332891
0.40443	0.368225
0.443977	0.530859
0.447704	0.718669
0.390542	0.266032
0.38481	0.204987
0.394863	0.418648
0.4027	0.390985
0.374714	0.248398
0.390641	0.584629
0.584778	1.572
0.941728	1.93387
0.823096	1.35895
0.982507	1.55572
0.813301	1.1657
0.852155	1.41838
0.924483	1.41315
0.772792	0.842075
0.785842	1.17652
0.835419	1.32285
0.739446	0.945048
0.766786	1.0942
0.724971	1.04275
0.687094	1.06912
0.750417	1.35385
0.648643	0.623875
0.600568	0.748085
0.671025	0.986855
0.635517	0.959995
0.690415	1.14618
0.617976	1.18003
0.537987	0.672951
0.574845	0.736543
0.432464	0.409734
0.438058	0.397291
0.478584	1.02317
0.446057	0.552517
0.375243	0.102456
0.43707	0.496155
0.487002	0.848621
0.433362	0.5361
0.384763	0.41992
0.375029	0.395553
0.370749	0.158943
0.385195	0.459081
0.434094	0.864069
0.822973	0.612435
1.0934	2.22746
0.908176	1.43626
0.999375	2.0728
0.933444	1.96551
0.922659	1.33306
0.916945	1.44942
0.874701	1.41134
0.779363	1.37945
0.735141	0.891727
0.706814	0.87457
0.886012	1.71075
0.876447	1.40845
0.648444	0.640699
0.724556	1.70855
0.706461	1.25274
0.730615	0.894145
0.793814	1.42754
0.772505	1.47991
0.652362	0.965703
0.661713	1.35945
0.626212	0.9211
0.526877	0.488054
0.501682	0.577654
0.467531	0.371475
0.436676	0.36262
0.390893	0.112001
0.472876	0.677899
0.396955	0.205957
0.407619	0.317932
0.376446	0.149493
0.401154	0.322747
0.412796	0.551678
0.500598	1.30589
1.66982	2.09731
1.64745	2.40742
1.20244	1.4002
1.20913	1.79298
1.01391	1.67337
1.02974	1.92117
0.869235	1.29012
0.742004	0.848944
0.913041	1.59289
1.00267	1.82876
1.00661	1.89331
0.766524	0.930451
0.894824	1.53438
0.777234	0.99766
0.855331	1.60846
0.814457	1.44399
0.632372	0.668783
0.673221	1.06102
0.632636	0.751264
0.79065	1.23771
0.526627	0.353376
0.577091	0.667135
0.589353	1.09354
0.626021	0.982701
0.699218	1.50446
0.493492	0.524825
0.435572	0.272906
0.463847	0.477513
0.42586	0.235021
0.436353	0.490943
0.431838	0.403182
0.45683	0.57862
0.384359	0.202377
0.453581	0.857232
0.412407	0.354702
0.431619	0.521927
0.462636	0.621506
0.393438	0.267989
0.415333	0.352551
0.392708	0.191441
0.338108	0.0308635
0.851561	0.632256
0.936195	1.10642
1.01772	1.47535
0.850917	1.22053
0.795486	1.14557
0.89778	1.28607
0.935208	1.49527
1.02151	2.42092
1.01216	2.03806
0.942697	1.67478
0.943277	1.644
1.11373	2.37973
0.804814	1.1958
0.64693	0.600901
0.852869	1.48467
0.749891	1.34378
0.570043	0.429661
0.744956	1.65966
0.742317	1.59819
0.726723	2.06554
0.668205	1.38252
0.536241	0.820958
0.523449	0.64599
0.510939	0.730517
0.423752	0.202046
0.47839	0.623224
0.447288	0.436316
0.584659	1.02222
0.396625	0.318428
0.461071	0.571972
0.368101	0.100065
0.393164	0.332746
0.399744	0.193355
0.409006	0.246318
0.433454	0.583203
0.397294	0.261025
0.412688	0.692591
0.638244	2.53723
0.393824	0.388738
0.445383	0.764377
0.34871	0.0635501
1.45007	2.23753
1.43237	2.30884
1.03478	1.44707
1.10471	1.80578
1.20749	2.17216
0.957102	2.04113
1.10889	1.92869
0.948179	1.41596
0.824836	1.58195
1.24676	2.2323
0.94756	1.89634
0.7655	0.895308
0.850091	1.46355
0.702139	1.00654
0.928056	1.8753
0.825657	1.65461
0.638941	0.669774
0.523795	0.316037
0.558525	0.57342
0.580764	0.880922
0.517163	0.458218
0.580504	1.11346
0.606025	1.15603
0.7452	2.21008
0.517393	0.482411
0.513713	0.84443
0.42258	0.161758
0.424506	0.23338
0.423631	0.376344
0.427218	0.624848
0.389468	0.207703
0.428788	0.402394
0.404583	0.416658
0.414798	0.374616
0.394802	0.20486
0.384214	0.150477
0.386435	0.154352
1.83712	3.05829
1.68205	2.44065
1.18377	1.60572
1.51196	2.41557
1.3488	2.09915
1.00618	1.61495
1.10809	2.34766
0.906399	1.52736
0.98059	1.74388
1.0383	1.96891
0.882641	1.12918
0.824197	1.00436
0.841505	1.43531
0.741136	1.1466
0.759273	2.19964
0.699407	1.2135
0.812405	1.72332
0.669936	0.996196
0.660813	0.908195
0.583024	0.758262
0.645199	1.29773
0.59833	1.51565
0.549725	0.649035
0.499199	0.345878
0.538065	0.781082
0.545927	0.81315
0.553252	1.01398
0.45858	0.341305
0.433703	0.328092
0.500436	0.671215
0.390308	0.140911
0.495456	0.846595
0.555133	1.42713
0.394043	0.192745
0.404487	0.20376
0.452707	1.0236
0.403404	0.366898
0.407911	0.325558
1.72146	2.24737
1.85208	3.285
1.61934	2.82843
1.30611	1.86894
1.17087	1.82778
1.18784	2.25546
1.16986	2.93621
1.05602	2.17078
1.15471	2.3239
0.984432	1.89414
1.11114	2.17222
0.967692	1.78922
0.890313	1.32369
0.944793	1.27743
0.950147	1.81794
0.802481	1.21895
0.696524	1.1797
0.840687	1.49722
0.675185	0.883247
0.648786	0.975893
0.622293	1.30138
0.551755	0.509895
0.463789	0.291904
0.528915	0.843685
0.601501	1.48188
0.458681	0.316727
0.498358	0.614011
0.629402	1.42736
0.456378	0.361506
0.430698	0.416893
0.487691	0.850502
0.42218	0.403838
0.389949	0.121283
0.387729	0.137229
0.382834	0.19224
0.456097	0.814276
0.394194	0.279359
0.362546	0.0725559
1.26534	2.2372
1.53345	2.46313
2.10199	3.69731
1.30584	2.512
1.13521	1.48529
0.914859	1.31486
0.899631	1.37374
0.847798	1.18234
0.970727	1.49533
0.942078	1.82965
1.01712	1.85099
0.813271	1.2906
0.797498	1.90056
0.802473	1.47033
0.693542	1.07311
0.667096	0.824203
0.580449	0.554653
0.694458	1.06364
0.750214	1.51179
0.51728	0.644677
0.49089	0.292255
0.582305	0.877501
0.55131	0.833245
0.49316	0.565936
0.507666	0.755896
0.429079	0.433597
0.47163	0.531464
0.424238	0.678531
0.393895	0.201108
0.406025	0.290043
0.388106	0.446524
0.392037	0.406253
0.380127	0.50879
0.352788	0.110353
0.348396	0.09366
0.367272	0.244003
1.04975	1.55484
0.953046	1.34903
0.863775	1.20288
1.00907	1.85196
1.12964	2.32282
0.996782	1.86346
0.904325	1.25642
0.911658	1.40836
0.855771	1.46069
0.969798	2.04439
0.602653	0.431258
0.705084	0.955304
0.863753	1.47164
0.779093	1.61133
0.592438	0.961906
0.520958	0.599704
0.520028	0.863487
0.493936	0.43556
0.445331	0.427239
0.534718	0.892412
0.527322	0.852384
0.542808	0.951937
0.452468	0.477369
0.429023	0.31441
0.427184	0.414758
0.391618	0.180098
0.441881	0.671596
0.453981	1.01871
0.428517	0.643403
0.380947	0.153368
0.392611	0.232367
0.426902	0.581968
0.364926	0.0544058
0.415637	0.542172
0.394921	0.422331
0.404072	0.570425
0.371667	0.131024
0.368156	0.158863
0.380319	0.199334
0.344683	0.0838127
0.344576	0.0690137
1.45415	1.28455
1.49167	2.06244
1.23371	1.83878
1.21853	2.27574
1.19498	2.03924
0.929637	1.5073
1.02296	1.75457
0.96094	1.61675
0.986339	1.7483
0.994439	1.8091
0.752377	1.19436
0.765765	1.10712
1.00733	1.89023
0.905334	1.87143
0.884516	1.88138
0.715264	1.02165
0.65803	1.16364
0.70126	1.24027
0.543183	0.578937
0.611493	1.51714
0.530111	0.870156
0.480593	0.565243
0.528661	1.1504
0.413215	0.170084
0.476033	0.650887
0.480292	0.764204
0.415212	0.296555
0.612559	1.83871
0.433	0.423864
0.436229	0.536731
0.457277	0.650296
0.468447	0.769497
0.415692	0.246171
0.476083	1.14871
0.439615	0.409147
0.387756	0.164997
0.404141	0.329166
0.425559	0.602458
0.384717	0.154194
0.880698	0.180157
1.78353	3.43493
1.54212	2.00032
1.05917	1.28579
1.00129	1.54102
1.00489	1.70755
0.954233	1.40003
1.08749	2.74322
1.09731	2.34016
0.900074	1.41006
0.766501	1.15485
0.942505	1.78109
0.797437	1.11428
0.915872	2.10187
0.673319	0.852707
0.619092	0.550272
0.649762	0.978986
0.602999	0.761577
0.616865	0.869193
0.53414	0.662387
0.576314	0.924218
0.535062	0.713146
0.553894	0.696387
0.504911	1.32542
0.47527	0.507234
0.500276	0.74266
0.516842	1.28453
0.4434	0.423994
0.415261	0.286895
0.460023	0.92699
0.409774	0.329831
0.383639	0.121894
0.391685	0.169533
0.394126	0.182933
0.39153	0.213695
0.451094	0.684584
0.38204	0.155755
0.391109	0.217677
0.39998	0.304153
1.69143	2.23959
1.53387	2.08809
1.6117	2.79079
1.48168	2.28697
1.1228	1.93873
0.910928	1.104
0.902667	1.40552
0.930928	1.55701
0.793641	1.09393
0.938871	1.62906
0.941046	1.48534
0.766492	1.31542
0.751433	0.829608
0.800245	1.05232
0.796813	1.16504
0.967967	2.26874
0.800075	1.40445
0.742621	1.11481
0.710948	1.45658
0.552237	0.723147
0.688421	1.0964
0.698873	1.21554
0.646654	1.37353
0.548341	0.718757
0.626065	1.11847
0.540377	0.798557
0.456104	0.514628
0.486339	0.489866
0.437314	0.291247
0.567592	1.33422
0.458351	0.614552
0.491493	1.04831
0.392253	0.136427
0.412902	0.211854
0.410213	0.325223
0.432823	0.749281
0.43454	0.555914
0.508329	1.51939
0.454066	0.753746
0.423531	0.40937
0.361445	0.0812228
0.422085	0.802674
0.358415	0.0956158
1.77591	2.79803
1.5982	2.40978
1.53491	2.34541
1.53955	2.58977
1.21447	2.01121
1.16872	1.75357
0.988082	1.39813
0.898477	1.42141
1.05909	1.6892
0.99789	1.65553
0.832523	1.07943
0.937351	2.00393
0.688852	0.749006
0.678681	0.966277
0.777895	1.18965
0.681684	0.782215
0.812565	1.42407
0.734059	1.05627
0.781699	1.50603
0.587249	0.418163
0.777529	1.50156
0.736061	1.37402
0.5696	0.728022
0.629182	1.08089
0.440941	0.141716
0.498542	0.718164
0.509845	0.573063
0.443275	0.275405
0.561612	1.15988
0.415277	0.202477
0.460789	0.521921
0.448437	0.636126
0.446102	0.845417
0.410767	0.25025
0.398745	0.438582
0.431873	0.515801
0.379215	0.11181
0.399157	0.262875
0.432983	0.356179
1.15201	0.570147
1.67033	2.77863
1.21317	1.41875
1.50875	2.77795
1.37723	3.09727
1.66447	2.48863
1.75761	3.32322
1.18165	2.4346
0.943157	1.66714
0.90144	1.3522
0.864648	1.17915
0.999456	1.70247
0.836958	1.36599
0.997741	2.23559
0.816938	1.31791
0.847441	1.8844
0.80231	1.20337
0.690257	1.06205
0.566254	0.642638
0.668376	1.18579
0.666324	1.53666
0.605236	1.10755
0.6237	0.987514
0.569742	0.933046
0.473919	0.281899
0.581185	0.929073
0.601547	1.26938
0.550569	0.850985
0.452428	0.361975
0.40477	0.165659
0.418842	0.308143
0.395092	0.216354
0.44046	0.473038
0.591871	2.24692
0.415181	0.727138
0.383516	0.327225
0.380592	0.271579
0.365793	0.137679
0.372807	0.186857
0.436912	0.917508
0.404429	0.57146
0.347667	0.159327
0.321966	0.0469138
0.317724	0.0429234
1.74183	2.78734
1.74096	3.08432
1.71982	3.2645
1.93338	3.02366
1.7239	2.39174
1.78571	2.92754
1.34819	2.0598
1.71425	2.4099
1.84558	3.26791
1.16917	1.77863
0.857376	1.05703
0.965778	1.69311
0.875916	1.53733
0.953107	1.81288
0.83325	1.33753
0.725674	0.885479
0.759275	1.80049
0.641413	0.792853
0.617577	0.738624
0.567537	0.979194
0.589181	0.991876
0.590958	1.11493
0.499119	0.42057
0.631919	1.03615
0.699644	1.3104
0.677928	1.61674
0.448912	0.34573
0.457286	0.45038
0.418648	0.265917
0.461462	0.584549
0.491514	0.798952
0.434579	0.53857
0.45849	0.658902
0.431681	0.735008
0.371479	0.0718258
0.435005	0.666554
0.391792	0.244669
0.37521	0.0811834
1.61919	2.49832
1.70267	2.77398
1.13522	1.17836
1.457	2.32762
1.40881	2.49957
1.40178	2.23734
1.33138	2.60404
0.888737	1.35635
0.83201	1.1685
0.851752	1.3809
0.875122	1.46532
0.945186	1.55572
0.764658	0.839887
0.92179	2.27686
1.15813	3.29225
0.661162	1.02155
0.583256	0.597406
0.634745	0.979422
0.707992	2.06738
0.583971	0.890878
0.543646	0.458541
0.550545	0.652424
0.670145	1.36057
0.598797	1.09151
0.574807	1.11914
0.549589	0.826075
0.465482	0.37854
0.461489	0.475162
0.494664	1.27867
0.458742	0.828121
0.40947	0.273817
0.442113	0.569235
0.435874	0.543104
0.453321	0.693488
0.505814	1.13694
0.379956	0.160934
0.406629	0.299633
0.448304	0.68702
0.378399	0.137794
0.474837	0.764781
0.338379	0.0609384
1.82673	3.29854
1.74405	2.96072
1.52147	2.42407
1.30143	1.81265
1.43651	2.28072
1.61544	3.46113
1.16164	1.53884
0.957166	1.59567
1.06339	1.76177
1.01905	1.90798
1.19246	2.46924
0.841367	1.28743
0.926993	1.84209
0.814833	1.32677
0.577057	0.447811
0.665601	0.957126
0.642479	1.58503
0.626376	0.98468
0.732775	1.79678
0.477516	0.268992
0.550334	0.587414
0.597257	0.668656
0.477586	0.254834
0.590036	1.19222
0.548065	0.780302
0.483379	0.369193
0.428721	0.212355
0.462761	0.610692
0.410591	0.289561
0.421654	0.384633
0.464729	0.77315
0.426137	0.426356
0.408581	0.22957
0.401007	0.303452
0.433595	0.397311
0.456793	0.931913
0.439562	0.501026
0.42684	0.533158
0.379682	0.5605
0.360627	0.135218
0.406214	0.532148
1.32894	1.86451
1.72483	3.01761
1.6018	3.23436
1.24603	2.0572
1.39628	2.26587
1.0507	1.44149
0.967716	1.41524
0.793947	1.15104
0.826383	1.15273
0.712004	0.820691
0.707668	0.720372
0.731166	0.816953
0.812402	1.54677
0.637794	0.855539
0.688557	2.43477
0.556028	0.691224
0.642251	1.10427
0.857671	2.19205
0.534433	0.377419
0.548389	0.650456
0.589738	0.609497
0.477923	0.732271
0.576077	1.17537
0.459024	0.264075
0.448582	0.191716
0.568473	0.865288
0.479833	0.643979
0.571609	1.95062
0.41752	0.363906
0.463397	0.87527
0.415665	0.348623
0.386919	0.175999
0.418734	0.313535
0.411926	0.426711
0.387185	0.256869
0.398188	0.454956
0.359739	0.0977513
0.36742	0.166811
0.368179	0.331842
0.424042	0.550188
2.75269	4.25407
1.42423	2.01398
1.34321	1.6406
1.58767	2.44714
1.37815	1.9683
1.54412	2.67361
1.42447	2.22629
1.37394	2.72012
0.956811	1.36212
1.1138	2.14212
0.834715	1.07269
0.897809	1.59257
1.0704	2.08103
0.804125	1.20761
0.697481	0.781643
0.618365	0.696757
0.759892	1.0627
0.652704	0.965181
0.597547	0.675789
0.748008	1.85695
0.534701	0.479116
0.634154	1.1949
0.424285	0.136605
0.509358	0.502573
0.618281	1.20641
0.476248	0.547753
0.453978	0.288528
0.448587	0.279406
0.524	0.792494
0.420016	0.236842
0.384512	0.0792758
0.393074	0.125216
0.401712	0.313701
0.418281	0.545637
0.38735	0.162865
0.374675	0.167346
0.438419	0.655896
0.403348	0.490078
0.312067	0.113379
0.31788	0.0545035
0.33444	0.124821
0.331014	0.225888
0.324544	0.0851767
1.55651	2.38654
1.42776	2.11087
1.16264	1.21363
1.54211	2.51699
1.34346	1.86729
1.30092	2.63198
1.01796	1.18537
1.08035	2.04089
1.10193	1.90886
0.918625	1.26557
1.0324	1.60613
1.12763	2.26763
1.06181	2.77745
1.09432	2.08451
0.761728	1.02704
0.700012	0.667981
0.807065	1.58107
0.766019	1.31618
0.599027	0.828374
0.612283	1.28102
0.493414	0.552938
0.525673	0.634655
0.471746	0.558929
0.565646	0.894106
0.493791	0.749212
0.479029	0.673328
0.458674	0.493621
0.427252	0.426276
0.407019	0.383224
0.464868	0.904626
0.395617	0.234408
0.443039	0.453444
0.382498	0.182341
0.377288	0.0823464
0.466642	0.871076
0.402945	0.30423
0.331333	0.110845
0.312532	0.256991
0.295954	0.0307768
0.934037	1.04696
1.07921	1.83031
1.00283	1.4106
1.30798	2.43112
0.98769	1.59489
1.13564	2.19777
1.11762	1.73708
1.05086	1.99849
1.03914	1.95533
0.935671	1.30082
0.948294	1.54588
0.870386	1.22882
0.769269	0.838573
0.728957	1.23936
0.760149	1.06523
0.686211	0.90941
0.628802	0.912285
0.589787	0.860926
0.731124	1.52323
0.577239	1.12115
0.526257	0.669034
0.595708	1.08391
0.511963	0.667832
0.598463	1.02548
0.502712	0.826954
0.471138	0.872263
0.414919	0.239194
0.385518	0.114592
0.471207	0.763045
0.450851	0.802104
0.410973	0.374433
0.401237	0.402701
0.389707	0.336552
0.378065	0.263975
0.379822	0.329546
0.368197	0.316187
0.321876	0.0815805
0.315982	0.126382
0.291183	0.0712678
0.2879	0.0823707
0.291495	0.0520498
1.96715	2.22455
1.83275	3.4709
1.92362	3.59347
1.65539	2.50272
1.78506	3.50421
1.33291	2.20602
1.3846	2.72262
0.967125	1.21926
1.12228	1.76516
1.23183	2.23442
0.999299	1.78429
0.937205	1.59311
0.910369	1.34378
0.935079	1.35859
0.806722	1.20971
0.861678	1.41415
0.908632	1.35372
0.916653	1.79604
0.963258	2.01301
0.583366	0.59456
0.781871	2.7747
0.569263	0.801199
0.5386	0.729858
0.579837	0.971486
0.608962	1.05628
0.493094	0.716089
0.471401	0.511674
0.466724	0.670625
0.570276	1.00466
0.593949	1.06955
0.394282	0.106328
0.422996	0.373125
0.445082	0.534001
0.424886	0.721426
0.352013	0.129031
0.389708	0.521912
0.32504	0.0589319
0.349123	0.254052
0.300323	0.0671056
0.291469	0.0723367
0.32182	0.410199
0.418025	0.655141
0.97273	0.527283
1.37628	2.16823
1.08423	1.53049
0.995229	1.54009
1.15024	2.15091
1.26282	2.23941
1.05896	1.62153
1.05656	1.50333
0.962215	2.07093
1.22407	2.65908
1.06763	2.33636
0.962087	1.75047
0.919759	1.3929
0.84323	1.21148
0.798418	1.38796
0.763973	1.20241
0.603233	0.877684
0.547798	1.10391
0.547593	0.611712
0.635823	0.994136
0.498867	0.414251
0.46261	0.415343
0.553852	1.20435
0.443468	0.338036
0.445984	0.323977
0.428267	0.304957
0.454711	0.505369
0.39776	0.164635
0.367556	0.0831812
0.375942	0.162932
0.378212	0.300775
0.527171	2.01917
0.366548	0.305785
0.33274	0.131216
0.416404	1.05119
0.346274	0.415844
0.31382	0.130536
0.29338	0.111134
0.303816	0.14898
0.340277	0.428674
0.293196	0.034751
1.05415	1.24272
1.22421	2.36442
1.44491	2.67681
1.22403	1.93487
1.52475	2.91573
1.41875	2.39279
1.08769	1.84981
1.07132	1.57326
1.08933	1.80264
1.10007	1.58926
1.1462	2.62473
0.895367	1.23578
0.816544	0.917493
0.774382	0.746284
0.76801	1.15143
0.88087	2.01804
0.603865	0.879976
0.607762	1.01616
0.524272	0.533178
0.590586	0.869739
0.507112	0.618665
0.493789	1.01316
0.407801	0.135644
0.426533	0.309322
0.414549	0.280718
0.44753	0.456205
0.487105	0.852796
0.387871	0.249832
0.419079	0.367891
0.400903	0.400133
0.353478	0.122077
0.479707	1.31765
0.363439	0.171599
0.329149	0.1679
0.34502	0.28957
0.308991	0.171585
0.297912	0.156359
0.28823	0.0870337
0.296721	0.0924815
0.306107	0.249086
0.292982	0.0378389
0.304598	0.0855778
1.72369	3.60122
1.591	2.61678
1.29038	1.82357
1.10994	1.45093
1.13987	1.47259
1.13544	1.47364
1.04716	1.50662
1.0302	1.66407
1.09314	1.71057
1.19518	2.2935
1.44001	2.80348
0.876438	1.18349
0.925501	1.40257
1.06417	1.79865
1.02849	2.35183
0.774735	1.13974
0.699564	0.696483
0.709058	1.06848
0.561202	0.501267
0.640282	0.813041
0.578043	0.860918
0.540797	1.06845
0.484978	0.65259
0.482266	0.642341
0.526948	1.11767
0.511408	0.825738
0.452512	0.560904
0.535073	2.03096
0.375856	0.115669
0.444325	0.745754
0.369509	0.145226
0.35791	0.288331
0.337703	0.214292
0.303985	0.0588579
0.341669	0.513001
0.293206	0.13503
0.285053	0.0594025
0.290822	0.0529449
[truncated: 2,879 more rows]

## Sheet: Fig4E
Tokyo_Sep_2007
Mean	SD
1.31379	0.846722
1.29562	0.82138		Figure 4E
1.16791	0.356965
1.1914	0.423825
1.20322	0.647069
1.17707	0.37099
1.13758	0.315475
1.17606	0.508513
1.15754	0.311685
1.20475	0.3382
1.19099	0.316229
1.19419	0.24339
1.25854	0.646771
1.24622	0.273216
1.2924	0.26949
1.31348	0.221868
1.35779	0.274238
1.3433	0.250482
1.37337	0.38411
1.35368	0.271522
1.31126	0.217004
1.35585	0.37353
1.33175	0.427714
1.31532	0.238271
1.31538	0.191813
1.31958	0.212673
1.31042	0.237019
1.31032	0.23156
1.22461	0.243653
1.22474	0.241795
1.1847	0.171856
1.21918	0.213376
1.22135	0.298868
1.28035	0.745045
1.15519	0.448614
1.18255	0.537022
1.15827	0.617603
1.16211	0.931107
1.18947	0.574995
1.14748	0.414287
1.09297	0.249279
1.26637	1.15654
1.22113	0.328211
1.17354	0.252713
1.20662	0.328792
1.23634	0.226863
1.29195	0.409041
1.26781	0.269236
1.42115	0.987278
1.36124	0.292711
1.34725	0.276956
1.3895	0.421635
1.31163	0.261891
1.31209	0.227638
1.29969	0.232772
1.35667	0.354053
1.32199	0.263088
1.3215	0.286287
1.33497	0.331722
1.29369	0.31302
1.2737	0.285861
1.24209	0.249647
1.25836	0.285182
1.24311	0.26236
1.21519	0.263799
1.23057	0.29302
1.20848	0.381047
0.981118	0.229454
0.822849	0.242259
1.1592	0.386397
1.12774	0.486216
1.18752	1.13511
1.18338	0.532746
1.12603	0.47568
1.12462	0.304593
1.20792	0.82068
1.227	0.83507
1.25838	0.562012
1.16342	0.254082
1.18988	0.235248
1.2176	0.320012
1.20867	0.199639
1.26405	0.371892
1.28087	0.290445
1.29198	0.292018
1.35373	0.445144
1.30467	0.303016
1.34312	0.379539
1.33069	0.305364
1.34262	0.324537
1.31198	0.232217
1.35137	0.327878
1.31766	0.281951
1.31423	0.249458
1.34814	0.311338
1.29169	0.254118
1.27311	0.459671
1.23514	0.25644
1.28175	0.568163
1.21726	0.254679
1.21277	0.257861
1.20168	0.284587
1.15689	0.238576
1.10772	0.220533
0.860239	0.235684
0.809213	0.157754
1.1223	0.570542
1.1558	0.518029
1.12064	0.493536
1.15145	0.431906
1.14154	0.443859
1.1163	0.357366
1.09741	0.255827
1.12276	0.370437
1.2447	1.22964
1.21544	0.288192
1.31198	1.37913
1.20783	0.385809
1.21077	0.236678
1.23205	0.432404
1.20931	0.228756
1.25427	0.25201
1.34497	0.351297
1.35588	0.408807
1.29375	0.200961
1.31629	0.292807
1.32606	0.396034
1.35284	0.317853
1.33904	0.27602
1.32815	0.232728
1.3212	0.234428
1.30719	0.206834
1.29986	0.25642
1.25132	0.235104
1.21027	0.220821
1.25223	0.277125
1.23918	0.264872
1.20657	0.274983
1.17912	0.286841
1.15074	0.221838
0.993503	0.213973
0.800063	0.16553
1.26114	0.81845
1.2155	0.663034
1.12257	0.31575
1.16328	0.464549
1.13777	0.442024
1.15055	0.492838
1.10943	0.282443
1.11295	0.35165
1.20594	0.765424
1.10719	0.234075
1.32236	0.638732
1.22133	0.349395
1.1603	0.204799
1.20365	0.222964
1.20669	0.221287
1.27541	0.417147
1.30878	0.224579
1.32324	0.316335
1.31576	0.278349
1.30351	0.216932
1.32768	0.391062
1.34088	0.290564
1.3581	0.380275
1.32102	0.24526
1.3033	0.233483
1.33429	0.30381
1.30496	0.279859
1.27347	0.359472
1.23886	0.260677
1.19692	0.187761
1.25956	0.362773
1.22744	0.275787
1.20139	0.238301
1.12987	0.206652
1.1273	0.261727
1.0486	0.15939
1.09483	0.330831
1.13477	0.438221
1.15773	0.448061
1.18844	0.911165
1.1754	0.79269
1.13304	0.432445
1.16637	0.764741
1.14021	0.394274
1.18438	0.389659
1.24277	0.256809
1.18363	0.347373
1.16416	0.185031
1.2004	0.27185
1.20517	0.293646
1.2571	0.348688
1.29795	0.264266
1.30809	0.276278
1.32691	0.254004
1.33233	0.357587
1.33066	0.24676
1.30963	0.267548
1.31186	0.241037
1.33404	0.278226
1.34582	0.432376
1.31387	0.241279
1.29804	0.297033
1.2142	0.208765
1.22544	0.296779
1.21128	0.173799
1.23827	0.304383
1.24495	0.427917
1.19066	0.296755
1.14748	0.252169
1.00878	0.262029
0.795249	0.145938
0.818329	0.234858
1.60731	3.09727
1.17007	0.735524
1.19276	0.653257
1.13642	0.358579
1.17361	0.699172
1.11697	0.285994
1.14583	0.334868
1.18409	0.611671
1.15961	0.368917
1.18547	0.584349
1.20528	0.823995
1.20875	0.734732
1.23023	1.21334
1.182	0.725936
1.15069	0.351632
1.29646	0.398343
1.17378	0.205154
1.22434	0.246728
1.21767	0.2713
1.2633	0.317037
1.30174	0.265364
1.27756	0.186832
1.30306	0.26983
1.36322	0.342931
1.31256	0.264815
1.34056	0.245642
1.32312	0.288618
1.33472	0.304112
1.36709	0.390613
1.33017	0.406519
1.32903	0.280969
1.31274	0.304013
1.28248	0.319879
1.25527	0.405421
1.25996	0.490564
1.24351	0.240081
1.19197	0.196692
1.15426	0.219159
1.25163	0.950521
1.29975	1.30241
1.21199	0.945621
1.19869	0.803226
1.12381	0.305576
1.10611	0.377253
1.18282	0.795384
1.11463	0.311486
1.21015	0.204808
1.18519	0.233047
1.18884	0.215805
1.24762	0.513962
1.22278	0.344135
1.27559	0.304577
1.32468	0.24566
1.31296	0.348892
1.30789	0.263184
1.33066	0.275978
1.31685	0.261066
1.36035	0.314509
1.31392	0.213779
1.30196	0.186011
1.3283	0.263456
1.31073	0.231216
1.32169	0.254396
1.29653	0.26334
1.24222	0.228425
1.24059	0.263869
1.24711	0.314657
1.23866	0.237628
1.19507	0.226797
1.17262	0.254301
1.12389	0.261781
1.02861	0.231323
1.01302	0.15733
1.30728	0.939324
1.1631	0.508488
1.21342	1.14174
1.16949	0.474039
1.15634	1.18621
1.11885	0.362464
1.25759	1.0842
1.22973	0.755856
1.23084	0.478437
1.20823	0.359552
1.2461	0.415158
1.23772	0.410728
1.25684	0.328277
1.30568	0.292776
1.32017	0.238919
1.29454	0.252475
1.34789	0.349333
1.32463	0.253089
1.33613	0.323207
1.30729	0.236951
1.29515	0.221283
1.30797	0.258552
1.33813	0.282027
1.30326	0.240434
1.30733	0.334218
1.30429	0.380824
1.23954	0.224809
1.24138	0.219716
1.2015	0.223565
1.21049	0.228144
1.18849	0.245231
1.13419	0.225896
1.0839	0.437647
0.967412	0.297884
0.914249	0.259426
0.861641	0.160942
0.851299	0.0671465
1.29742	0.956033
1.18556	0.443636
1.24007	0.53773
1.20087	0.449346
1.20668	0.668977
1.18806	0.714456
1.24577	1.4597
1.1954	0.302987
1.22494	0.232172
1.28269	0.51707
1.32504	0.27478
1.38271	0.310432
1.37725	0.317534
1.34712	0.308747
1.34384	0.256294
1.33551	0.437606
1.35895	0.318393
1.31826	0.191071
1.3534	0.294715
1.37507	0.261295
1.34265	0.253853
1.32464	0.228749
1.3189	0.292121
1.27787	0.304271
1.27032	0.2436
1.26217	0.221826
1.29092	0.338319
1.25174	0.275034
1.22657	0.197004
1.23033	0.305585
1.13318	0.227478
1.08305	0.222131
1.07666	0.198085
1.04056	0.190956
0.919921	0.214759
0.851356	0.0719484
1.34211	1.09945
1.20481	0.990642
1.21973	0.713168
1.18859	0.461475
1.09177	0.279669
1.1481	0.534842
1.22553	1.07199
1.18076	0.394228
1.19144	0.323666
1.19796	0.190016
1.22721	0.264727
1.25945	0.297756
1.33653	0.299751
1.3685	0.291867
1.46254	1.49506
1.36318	0.450424
1.37329	0.320861
1.3624	0.349088
1.34975	0.242317
1.37403	0.291004
1.3143	0.187024
1.35059	0.268958
1.29715	0.219189
1.31225	0.314187
1.29582	0.309616
1.24501	0.186382
1.24239	0.259494
1.20136	0.179041
1.23101	0.221
1.18671	0.173571
1.2032	0.26381
1.15605	0.233415
1.07252	0.250636
1.06462	0.210097
1.02339	0.245023
0.935253	0.214983
1.19287	0.401391
1.19055	0.723806
1.13773	0.398485
1.2487	1.11513
1.14247	0.380695
1.16198	0.864485
1.15742	0.179167
1.21623	0.333509
1.24843	0.473427
1.23856	0.314908
1.22629	0.302857
1.25688	0.296064
1.33576	0.619964
1.36425	0.325555
1.3777	0.329406
1.31492	0.19821
1.34235	0.240569
1.32692	0.283175
1.35939	0.447152
1.31639	0.220158
1.30265	0.298574
1.30728	0.303164
1.27155	0.242957
1.27915	0.226049
1.26255	0.221867
1.27243	0.234823
1.22741	0.218509
1.23443	0.257798
1.24951	0.317933
1.22543	0.462562
1.16878	0.272581
1.06406	0.196035
1.04563	0.202014
1.24995	0.74011
1.23391	0.753343
1.30277	1.08587
1.17244	0.570427
1.23915	1.09658
1.11857	0.539929
1.14954	0.272488
1.19547	0.323911
1.23979	0.300974
1.31602	0.807639
1.25372	0.327092
1.26496	0.335912
1.34712	0.407902
1.36088	0.419451
1.37059	0.292506
1.35432	0.688595
1.29932	0.270593
1.31268	0.265861
1.33182	0.506097
1.32499	0.324557
1.3029	0.284634
1.26279	0.228566
1.29504	0.230933
1.28907	0.216223
1.25596	0.216337
1.27938	0.197619
1.23289	0.244467
1.22516	0.24556
1.22662	0.228109
1.20998	0.228757
1.18893	0.210669
1.09604	0.183657
1.09399	0.260648
1.10637	0.237317
1.22422	0.779396
1.28773	1.23941
1.11932	0.563829
1.09851	0.261185
1.1496	0.270879
1.22758	0.316856
1.28454	0.589301
1.24606	0.439866
1.28379	0.455501
1.25301	0.3099
1.32409	0.439537
1.31908	0.236576
1.33131	0.273618
1.3137	0.291305
1.26901	0.192788
1.30866	0.289122
1.33089	0.417141
1.30232	0.238404
1.2736	0.190353
1.3215	0.222308
1.32192	0.283694
1.31312	0.258977
1.29039	0.270194
1.3111	0.379265
1.24327	0.223633
1.25577	0.279019
1.22848	0.235491
1.24658	0.518965
1.20466	0.286562
1.13958	0.260324
1.08184	0.228777
1.04906	0.324562
1.046	0.378631
1.23599	0.779029
1.15185	0.453017
1.12356	0.370313
1.15026	0.304995
1.21395	0.357339
1.30049	0.679888
1.26505	0.29283
1.2339	0.215942
1.24637	0.260568
1.21839	0.189257
1.29165	0.245487
1.35792	0.391619
1.33808	0.251305
1.29541	0.178255
1.36778	0.569401
1.29441	0.247985
1.2928	0.211906
1.34519	0.417982
1.323	0.271725
1.31608	0.192372
1.32573	0.350434
1.24524	0.207252
1.24786	0.211196
1.26526	0.270308
1.23161	0.231552
1.23112	0.259582
1.21439	0.254959
1.17842	0.259695
1.14245	0.235194
1.12288	0.329165
1.06004	0.241506
1.05703	0.216856
1.0384	0.231581
1.20297	0.455561
1.22139	0.658044
1.13677	0.392161
1.1417	0.682749
1.19453	1.13852
1.19968	0.543836
1.16093	0.565484
1.23658	0.536598
1.23402	0.241151
1.28722	0.456172
1.2257	0.204062
1.26735	0.236395
1.28342	0.26238
1.35172	0.294381
1.34066	0.244352
1.35678	0.243298
1.35035	0.291425
1.40136	0.691348
1.32048	0.262267
1.34511	0.258949
1.34694	0.29367
1.32911	0.306412
1.31874	0.313731
1.26507	0.242847
1.30529	0.476607
1.23366	0.229751
1.25857	0.275548
1.21325	0.172503
1.22359	0.26954
1.20905	0.193839
1.16659	0.292203
1.11742	0.204072
1.07466	0.224575
1.2832	0.846101
1.11172	0.404993
1.14678	0.616426
1.09014	0.309339
1.10949	0.247724
1.1634	0.42017
1.22174	0.373084
1.27917	0.738343
1.24152	0.237977
1.25594	0.200815
1.28457	0.22994
1.24802	0.220262
1.34473	0.527193
1.37314	0.429515
1.35361	0.385227
1.36718	0.262691
1.31131	0.231397
1.3757	0.389127
1.35822	0.29348
1.38247	0.447795
1.34784	0.273593
1.29962	0.197234
1.32519	0.620952
1.25001	0.286866
1.25163	0.267539
1.24665	0.275154
1.24302	0.255427
1.18978	0.150561
1.20951	0.250989
1.17417	0.21573
1.13948	0.269447
1.12629	0.308065
1.052	0.187748
1.00297	0.215411
1.15211	0.392001
1.137	0.512212
1.10091	0.436248
1.05993	0.214149
1.15132	0.523924
1.16829	0.304036
1.21833	0.371237
1.21768	0.23683
1.24682	0.271849
1.26978	0.282847
1.30624	0.311715
1.29881	0.329771
1.36323	0.415502
1.38679	0.347925
1.37192	0.222235
1.39647	0.290812
1.32994	0.204127
1.35778	0.280439
1.37716	0.368202
1.32194	0.194287
1.34716	0.306969
1.31001	0.255333
1.26162	0.179634
1.25338	0.287485
1.24818	0.287989
1.26435	0.298041
1.24869	0.252316
1.23565	0.317152
1.18938	0.208425
1.20682	0.24217
1.14574	0.327694
1.27629	1.00039
1.13553	1.00222
1.08812	0.365908
1.17452	0.663048
1.12243	0.303841
1.14653	0.258881
1.29901	0.796544
1.22426	0.296631
1.27869	0.354632
1.27986	0.401036
1.28798	0.276041
1.27112	0.210863
1.28205	0.279631
1.34866	0.346644
1.35782	0.291172
1.43259	0.826207
1.36641	0.305982
1.38697	0.326005
1.35144	0.313003
1.34946	0.231073
1.31465	0.278245
1.29021	0.34559
1.2502	0.204082
1.25055	0.242856
1.22842	0.203705
1.22593	0.216281
1.23351	0.233901
1.23711	0.263201
1.24932	0.361323
1.06413	0.239866
1.06817	0.520317
1.13265	0.671594
1.11575	0.344299
1.1773	0.226526
1.24295	0.647279
1.21226	0.202235
1.24779	0.215521
1.33059	0.498086
1.27232	0.21281
1.24424	0.234036
1.31884	0.253269
1.32449	0.25077
1.36958	0.245216
1.3671	0.296404
1.32286	0.181125
1.36694	0.25289
1.38649	0.301299
1.3436	0.272327
1.29397	0.224678
1.272	0.22708
1.24602	0.258325
1.22435	0.204485
1.23615	0.237872
1.23063	0.203943
1.23636	0.353685
1.23955	0.270642
1.21526	0.210702
1.17675	0.207253
1.16667	0.247685
1.1161	0.210949
1.12398	0.248983
1.052	0.174437
1.3068	1.09868
1.169	0.45266
1.13087	0.313288
1.1887	0.680566
1.31653	1.26626
1.22352	0.388838
1.25806	0.34173
1.25951	0.403722
1.22809	0.184289
1.29456	0.244853
1.3179	0.395078
1.30295	0.264058
1.29873	0.311917
1.3276	0.315649
1.34251	0.27415
1.35227	0.256117
1.31756	0.284047
1.35844	0.325335
1.32055	0.352146
1.31637	0.251
1.28895	0.260716
1.28816	0.297595
1.23072	0.143999
1.21812	0.164287
1.24123	0.26452
1.25249	0.388146
1.21546	0.245528
1.24233	0.329381
1.26032	0.512848
1.19784	0.336552
1.13714	0.25152
1.05182	0.164513
1.14737	0.653434
1.11737	0.363401
1.09312	0.221969
1.16606	0.520875
1.20867	0.39987
1.24979	0.387292
1.20866	0.223223
1.28295	0.340877
1.28886	0.373477
1.30396	0.269487
1.31802	0.26981
1.31249	0.247532
1.35506	0.378608
1.33252	0.328911
1.35022	0.2547
1.3583	0.288588
1.34579	0.484765
1.29519	0.323193
1.31389	0.315827
1.29167	0.318609
1.26039	0.314639
1.23967	0.241688
1.27086	0.268805
1.22119	0.185779
1.25862	0.29114
1.25082	0.470781
1.19468	0.233762
1.15871	0.259404
1.15193	0.603832
1.22338	1.09669
1.06653	0.265821
1.13058	0.351106
1.14699	0.531186
1.13918	0.899572
1.09074	0.255453
1.13516	0.502623
1.15387	0.342763
1.17075	0.25221
1.23375	0.332821
1.27304	0.269398
1.30059	0.250338
1.31919	0.325549
1.32572	0.274786
1.2958	0.193452
1.31183	0.213136
1.31627	0.258186
1.29402	0.203297
1.28791	0.224109
1.27315	0.253914
1.28667	0.273485
1.24994	0.204048
1.24956	0.383397
1.23504	0.292118
1.23122	0.269626
1.22818	0.223195
1.21484	0.211843
1.24518	0.235622
1.26319	0.501166
1.25776	0.453693
1.19599	0.236594
1.30128	0.337934
1.1146	0.514342
1.10029	0.43544
1.21495	1.58618
1.13924	0.439964
1.08538	0.230188
1.14207	0.362515
1.20743	0.826421
1.20694	0.228297
1.25375	0.331815
1.29647	0.35957
1.3137	0.285838
1.35146	0.428628
1.30796	0.205866
1.33458	0.209977
1.31365	0.252044
1.31511	0.204215
1.28427	0.201152
1.28321	0.249556
1.31713	0.591033
1.23719	0.266874
1.24143	0.259894
1.23099	0.205573
1.22866	0.222613
1.21831	0.207783
1.2463	0.253135
1.23051	0.211534
1.23468	0.249076
1.22256	0.209905
1.22457	0.244293
1.19617	1.17967
1.10444	0.398323
1.13079	0.500362
1.09805	0.406527
1.11069	0.253076
1.16669	0.411053
1.11199	0.170257
1.20316	0.360846
1.22566	0.33093
1.25917	0.315573
1.26329	0.251696
1.26423	0.238898
1.30261	0.250486
1.31544	0.248269
1.34646	0.281413
1.31751	0.351149
1.33094	0.255434
1.38016	0.355025
1.35869	0.270951
1.34074	0.355584
1.32238	0.242723
1.31844	0.41368
1.21931	0.16387
1.265	0.321691
1.24362	0.220345
1.25616	0.279562
1.24484	0.297943
1.30009	0.554792
1.26659	0.324412
1.2618	0.283739
1.21662	0.321281
1.28195	1.05551
1.05182	0.323412
1.13278	1.08361
1.12085	0.459193
1.07082	0.336652
1.11356	0.30349
1.09107	0.212234
1.1445	0.453938
1.10125	0.209874
1.15903	0.265547
1.22919	0.238328
1.2523	0.217434
1.2981	0.250768
1.3397	0.286887
1.35001	0.348426
1.29378	0.255028
1.28895	0.227844
1.35105	0.344309
1.31454	0.32287
1.2691	0.196591
1.2766	0.268075
1.29327	0.454344
1.25467	0.297827
1.24016	0.224852
1.23124	0.254991
1.23314	0.248356
1.24714	0.253086
1.26267	0.304718
1.2473	0.314996
1.22963	0.291844
1.17406	0.284025
1.1841	0.276334
1.13056	0.405202
1.06161	0.17807
1.07425	0.262268
1.04372	0.183053
1.30563	1.83387
1.15645	0.635324
1.05581	0.367858
1.03493	0.299284
1.15214	0.737453
1.10928	0.318075
1.13813	0.335212
1.1555	0.272973
1.19809	0.651486
1.28848	0.484073
1.2748	0.29924
1.31514	0.320404
1.3678	0.527983
1.31919	0.41154
1.26847	0.233182
1.24693	0.216734
1.27481	0.265954
1.27532	0.257639
1.2513	0.246755
1.27494	0.266164
1.26507	0.449099
1.22923	0.241151
1.24841	0.342007
1.21748	0.183125
1.24703	0.30792
1.22677	0.268387
1.23651	0.266145
1.25583	0.325988
1.2488	0.251429
1.24667	0.281455
1.31762	1.33112
1.18042	0.84984
1.15531	0.411329
1.1481	0.428784
1.17949	0.875315
1.05533	0.332113
1.15151	0.497927
1.16436	0.304567
1.13726	0.20038
1.20856	0.326001
1.24562	0.374747
1.30323	0.448436
1.27364	0.246557
1.2494	0.253598
1.24783	0.240392
1.25377	0.295624
1.28102	0.405509
1.26883	0.382658
1.24395	0.211566
1.31625	0.380239
1.25031	0.287587
1.26049	0.347052
1.25284	0.267237
1.22122	0.19808
1.24075	0.239756
1.23655	0.293895
1.22625	0.23659
1.21921	0.196597
1.22597	0.231896
1.2326	0.25469
1.23722	0.285191
1.19772	0.308007
1.11725	0.183197
1.11474	0.24885
1.1376	0.351908
1.24924	0.799942
1.08042	0.319193
1.0355	0.291075
1.07847	0.343472
1.18211	0.747257
1.10424	0.362542
1.13904	0.260563
1.17281	0.552109
1.15088	0.271763
1.2548	1.06288
1.21821	0.22731
1.23098	0.235821
1.24222	0.23069
1.25554	0.347283
1.25363	0.359604
1.26587	0.311103
1.2415	0.32305
1.23672	0.228742
1.231	0.234255
1.22577	0.198398
1.21693	0.204125
1.23452	0.223287
1.2715	0.290816
1.2779	0.380948
1.22569	0.194191
1.24067	0.248707
1.2554	0.296765
1.23013	0.231359
1.22857	0.204538
1.21966	0.268294
1.14841	0.222929
1.6157	1.88528
1.22256	0.809776
1.17131	0.519395
1.10863	0.353056
1.12685	0.33822
1.13196	0.393058
1.13617	0.313218
1.13254	0.243224
1.15334	0.314355
1.18463	0.314982
1.19044	0.38787
1.22722	0.245517
1.22552	0.282267
1.21704	0.184234
1.26865	0.33803
1.28439	0.318107
1.24618	0.366307
1.20308	0.208399
1.29491	0.482906
1.24515	0.233217
1.26949	0.733213
1.27804	0.501624
1.25372	0.295135
1.26012	0.22508
1.24551	0.209982
1.21484	0.238333
1.22258	0.250804
1.20288	0.190811
1.21777	0.218918
1.25035	0.303781
1.3762	1.00832
1.32268	1.14948
1.34246	1.25777
1.17093	0.441452
1.12171	0.278998
1.12328	0.287538
1.12981	0.241662
1.20994	0.532676
1.19208	0.328229
1.161	0.27459
1.2389	0.68011
1.23438	0.502516
1.26615	0.559534
1.24041	0.298471
1.22476	0.301754
1.23959	0.30379
1.27049	0.288202
1.31417	0.38806
1.28848	0.258845
1.26288	0.253577
1.2682	0.224771
1.24481	0.199037
1.24867	0.256167
1.27703	0.342901
1.27688	0.312852
1.24267	0.263976
1.22552	0.350395
1.2125	0.216021
1.23176	0.295471
1.20152	0.247325
1.20259	0.318021
1.15144	0.302562
1.33811	0.765179
1.16596	0.373663
1.15683	0.466747
1.22491	0.843017
1.11546	0.26209
1.15162	0.284286
1.16871	0.327999
1.17566	0.341952
1.17696	0.617106
1.19104	0.400899
1.26531	0.948212
1.23168	0.249996
1.2496	0.357624
1.28308	0.313034
1.28173	0.42657
1.27635	0.188282
1.26811	0.207462
1.27125	0.210396
1.28046	0.201869
1.26705	0.271388
1.28576	0.62186
1.25844	0.300848
1.3051	0.61586
1.25177	0.24408
1.2552	0.2118
1.23705	0.278807
1.22298	0.245237
1.20951	0.302455
1.22654	0.283743
1.12939	0.0978705
1.48259	1.10636
1.45453	0.44621
1.50378	1.6738
1.2334	0.366376
1.2519	1.17543
1.09771	0.296173
1.20644	0.739878
1.12945	0.336964
1.17434	0.439117
1.14246	0.277807
1.189	0.318013
1.16932	0.297285
1.22161	0.344238
1.28209	0.619664
1.22904	0.212402
1.29603	0.298072
1.30398	0.335875
1.29509	0.25375
1.28425	0.345276
1.28888	0.354196
1.25845	0.253329
1.26489	0.266185
1.26265	0.252211
1.26773	0.37507
1.26578	0.341806
1.28594	0.347421
1.28923	0.307314
1.25249	0.297452
1.22653	0.22224
1.21233	0.333127
1.2313	0.365898
1.18577	0.226719
1.21982	0.288174
1.1014	0.285355
1.13715	0.612425
1.12214	0.36651
1.17608	0.757477
1.1404	0.327165
1.18591	0.41748
1.1492	0.216496
1.21552	0.417691
1.25582	0.743738
1.18783	0.313599
1.21075	0.377396
1.23487	0.230079
1.28072	0.297583
1.28713	0.263957
1.29173	0.338106
1.27102	0.196637
1.36849	0.66172
1.31554	0.351379
1.2788	0.313301
1.22228	0.230142
1.24093	0.214159
1.24429	0.213209
1.2643	0.339871
1.2489	0.198827
1.23594	0.195494
1.22777	0.284146
1.20441	0.183739
1.23338	0.384686
1.20143	0.291686
1.12167	0.174409
1.82715	3.01073
1.4546	0.925912
1.40587	0.547829
1.35595	0.779762
1.07669	0.404564
1.12895	0.416315
1.17357	0.300196
1.14497	0.175588
1.18516	0.326749
1.16319	0.268521
1.20283	0.396931
1.19658	0.524031
1.20392	0.376841
1.25066	0.454522
1.29235	0.450238
1.29282	0.287207
1.31093	0.458174
1.3043	0.409032
1.28378	0.237439
1.2804	0.225522
1.2703	0.161766
1.2862	0.219499
1.2609	0.25418
1.26474	0.393164
1.25423	0.263511
1.2767	0.248209
1.27459	0.251337
1.28326	0.280063
1.22933	0.232755
1.22231	0.283087
1.23373	0.278907
1.17152	0.239703
1.13842	0.341137
1.13776	0.277979
1.1349	0.371246
1.10317	0.374848
1.11158	0.47932
1.11005	0.536958
1.16362	0.364188
1.19693	0.326817
1.19196	0.324159
1.15375	0.334016
1.23395	0.651443
1.20747	0.452329
1.2114	0.34088
1.34429	1.19301
1.30078	0.464088
1.2867	0.27616
1.27432	0.294863
1.28566	0.244737
1.30759	0.294184
1.28635	0.20018
1.36283	0.386245
1.28019	0.199911
1.33355	0.408927
1.25589	0.214871
1.27825	0.300666
1.2462	0.237873
1.32855	0.619682
1.28998	0.357483
1.26312	0.199534
1.25569	0.298725
1.17633	0.167481
1.19938	0.24512
1.13754	0.228158
1.13057	0.271464
1.12917	0.242796
1.14367	0.510076
1.08166	0.225816
1.11108	0.197564
1.28899	0.186029
1.51737	1.00745
1.35542	0.575935
1.18953	0.532008
1.0628	0.358078
1.11211	0.224517
1.18123	0.255642
1.21015	0.684933
1.18654	0.378464
1.20772	0.359821
1.22097	0.342485
1.19938	0.256013
1.19204	0.170389
1.26117	0.456545
1.30976	0.29633
1.26472	0.271508
1.31954	0.514558
1.30575	0.253393
1.30321	0.234927
1.37306	0.45813
1.32825	0.278311
1.29328	0.273457
1.29336	0.237804
1.30973	0.46787
1.28241	0.32791
1.30115	0.439342
1.28328	0.292935
1.28738	0.238005
1.28666	0.228822
1.24311	0.250981
1.21796	0.255695
1.24029	0.273488
1.20508	0.212734
1.14104	0.226383
1.22908	0.343875
1.21456	0.706176
1.16071	0.384774
1.20236	0.236843
1.20354	0.350027
1.22811	0.264592
1.18328	0.195849
1.21103	0.346762
1.23729	0.383506
1.27448	0.321986
1.29885	0.289413
1.27601	0.18303
1.31196	0.375637
1.35225	0.385479
1.32391	0.233382
1.32922	0.280174
1.31318	0.235706
1.35413	0.406105
1.33271	0.274836
1.29814	0.28945
1.26778	0.260308
1.24423	0.242771
1.26476	0.223933
1.27754	0.222465
1.27978	0.207494
1.28479	0.249038
1.28436	0.229208
1.20009	0.186057
1.21437	0.242191
1.17156	0.192754
1.52139	1.17877
1.24436	0.725118
1.13161	0.569977
1.20213	0.569789
1.23608	0.362319
1.23579	0.313714
1.27851	0.518669
1.22675	0.244492
1.28892	1.02802
1.23986	0.183811
1.35734	0.315188
1.34417	0.314312
1.35575	0.3635
1.37723	0.397908
1.38421	0.444362
1.35244	0.330806
1.34638	0.31704
1.32272	0.250951
1.34093	0.546049
1.29401	0.295284
1.28689	0.29617
1.28527	0.207499
1.32906	0.36134
1.27165	0.262889
1.307	0.310792
1.27333	0.236981
1.25395	0.256807
1.21193	0.258041
1.123	0.248013
1.09544	0.273543
1.46361	0.874486
1.2375	0.650333
1.01933	0.249325
1.08141	0.216389
1.1603	0.233841
1.20153	0.338824
1.27835	0.60602
1.25625	0.357337
1.27346	0.580193
1.23056	0.200789
1.28018	0.237496
1.27744	0.265418
1.30332	0.31738
1.30032	0.325743
1.35577	0.25883
1.35694	0.288225
1.38242	0.413205
1.39344	0.408237
1.34083	0.248192
1.35546	0.743947
1.27677	0.210958
1.32545	0.272048
1.33841	0.245279
1.29653	0.213573
1.28212	0.286226
1.26571	0.326409
1.27321	0.315561
1.28745	0.517133
1.14035	0.266259
1.11871	0.284217
1.09031	0.220039
1.05308	0.185881
1.05894	0.241041
1.33098	0.616392
1.25112	1.82091
1.11408	0.704136
1.17143	0.426892
1.21116	0.920529
1.20527	0.261625
1.23674	0.353395
1.24739	0.278112
1.27087	0.321516
1.24042	0.185936
1.27043	0.286599
1.2662	0.230097
1.31449	0.263049
1.34514	0.339428
1.3329	0.232146
1.36039	0.289695
1.35794	0.253427
1.38434	0.263044
1.38354	0.473277
1.31983	0.237447
1.27834	0.273791
1.30267	0.243941
1.29735	0.262662
1.2911	0.253025
1.26233	0.245303
1.27571	0.277414
1.22313	0.200666
1.22057	0.248881
1.21072	0.186969
1.17326	0.240725
1.17585	0.223771
1.092	0.206569
1.1154	0.296213
1.07123	0.239025
1.19289	0.999261
1.0577	0.250408
1.15319	0.627419
1.18561	0.301332
1.22851	0.258466
1.24748	0.269471
1.37126	0.299822
1.36249	0.267346
1.35462	0.184094
1.37354	0.294749
1.37327	0.24734
1.38931	0.240916
1.49762	0.98338
1.40047	0.324968
1.47863	0.627937
1.40806	0.252772
1.39563	0.282123
1.32797	0.234107
1.31838	0.224652
1.27569	0.258523
1.31294	0.268422
1.28363	0.188735
1.27504	0.206274
1.34909	1.35328
1.24835	0.258501
1.2364	0.231051
1.25891	0.244918
1.22614	0.314124
1.18895	0.266003
1.15262	0.300552
1.09178	0.267031
1.09855	0.261289
1.10613	0.533699
1.06546	0.214879
1.14912	0.240879
1.24276	0.60032
1.27937	0.590393
1.28901	0.379457
1.27636	0.263653
1.33093	0.275279
1.44894	0.604324
1.39583	0.316478
1.38362	0.410982
1.36455	0.271115
1.40211	0.32478
1.44364	0.37703
1.44263	0.455433
1.38519	0.235566
1.39956	0.339884
1.40583	0.632857
1.36225	0.332727
1.36184	0.335321
1.32045	0.212081
1.30083	0.21697
1.27019	0.239767
1.33853	0.442166
1.25462	0.227199
1.27299	0.250319
1.2581	0.246361
1.25788	0.272585
1.24488	0.247651
1.27582	0.364758
1.17435	0.194537
1.12137	0.196212
1.08612	0.245497
1.06615	0.219746
1.066	0.283402
1.09952	0.253757
1.14007	0.293811
1.21534	0.342865
1.23571	0.279884
1.28951	0.318161
1.41713	0.272731
1.48695	0.756053
1.42639	0.30451
1.4124	0.371182
1.38611	0.206992
1.43112	0.376345
1.42303	0.315973
1.42322	0.373505
1.38134	0.222253
1.38483	0.330108
1.36776	0.327255
1.4141	0.580741
1.35123	0.267578
1.352	0.357108
1.31028	0.261713
1.33136	0.247616
1.28627	0.229684
1.25307	0.292511
1.20008	0.188147
1.21385	0.272545
1.2082	0.281104
1.19286	0.239458
1.20318	0.315468
1.51717	2.62705
1.21213	0.957828
1.11187	0.786333
1.02483	0.206215
1.15349	0.313186
1.15682	0.224844
1.34374	0.93139
1.26601	0.285868
1.43443	0.286097
1.44501	0.26024
1.43721	0.295969
1.41957	0.323806
1.42371	0.257455
1.46327	0.401602
1.43025	0.290535
1.41452	0.315512
1.3875	0.270897
1.42342	0.812391
1.38155	0.246522
1.37695	0.223229
1.35492	0.20236
1.30272	0.238363
1.29769	0.29119
1.32056	0.321283
1.28183	0.260304
1.24481	0.226046
1.27505	0.572799
1.26042	0.319027
1.233	0.321569
1.23759	0.369083
1.20564	0.341575
1.17989	0.250381
1.12891	0.215204
1.05707	0.181439
1.04491	0.259266
1.00777	0.204149
1.38913	1.22432
1.05916	0.392772
1.1881	1.39092
1.16512	0.353331
1.14203	0.212642
1.19485	0.336783
1.22578	0.236535
1.38267	0.431455
1.43838	0.286738
1.45969	0.530504
1.50309	0.591178
1.37104	0.22877
1.34884	0.247741
1.42043	0.322752
1.38043	0.203889
1.42363	0.290215
1.42699	0.338678
1.4175	0.522837
1.4113	0.402654
1.41857	0.66047
1.35866	0.239957
1.38583	0.319713
1.34974	0.27553
1.30961	0.235079
1.28108	0.185352
1.24777	0.19187
1.25299	0.261844
1.27316	0.304027
1.23518	0.227739
1.22221	0.187718
1.23514	0.223221
1.20873	0.188168
1.24927	0.320262
1.10209	0.181209
0.998988	0.157996
1.01815	0.108561
1.03072	0.479525
1.01737	0.245036
1.16059	0.313317
1.20895	0.321942
1.25811	0.473918
1.26574	0.423504
1.44322	1.00879
1.40164	0.293672
1.40472	0.303309
1.39716	0.277803
1.38836	0.403139
1.39899	0.347882
1.38684	0.242379
1.40153	0.237815
1.40593	0.312244
1.41176	0.294285
1.38119	0.241015
1.41488	0.647863
1.41398	0.640234
1.33278	0.228836
1.3941	0.54333
1.31794	0.227195
1.31948	0.370341
1.29683	0.339033
1.24892	0.22864
1.20422	0.208406
1.18955	0.191087
1.22037	0.250083
1.24141	0.216246
1.23794	0.299803
1.20716	0.212709
1.19074	0.244347
1.15717	0.200846
1.12083	0.213225
1.19397	0.420668
1.17452	0.315015
1.25336	0.546188
1.35722	0.411491
1.42792	0.30943
1.45304	0.393843
1.40269	0.27277
1.37284	0.354797
1.3587	0.305179
1.39072	0.2415
1.37322	0.245652
1.41894	0.413773
1.37132	0.245805
1.40234	0.319605
1.38567	0.544072
1.35451	0.35087
1.34919	0.285752
1.34092	0.286997
1.3748	0.479814
1.30591	0.495294
1.22877	0.188499
1.24753	0.243029
1.2191	0.198286
1.22879	0.276042
1.17647	0.174232
1.2148	0.257572
1.22416	0.286445
1.21391	0.310735
1.21805	0.183067
1.05492	0.82833
1.19689	0.361077
1.20221	0.283278
1.21933	0.234179
1.31147	0.334754
1.32678	0.256918
1.40369	0.352231
1.42078	0.377936
1.44634	0.599871
1.40807	0.366778
1.41178	0.239351
1.42896	0.365158
1.36836	0.211263
1.33856	0.226403
1.35099	0.269217
1.33352	0.251765
1.34667	0.326759
1.37055	0.498016
1.35195	0.31633
1.31954	0.250653
1.28146	0.194247
1.29493	0.23742
1.26898	0.251551
1.2354	0.178653
1.24302	0.311337
1.22923	0.233696
1.19554	0.18931
1.24704	0.311297
1.23537	0.432216
1.21551	0.274169
1.2366	0.257471
1.24222	0.289639
1.19806	0.246635
1.14755	0.207197
1.04199	0.204941
1.17346	0.24222
1.24985	0.762555
1.27949	0.368696
1.29766	0.375759
1.31568	0.298517
1.39389	0.384622
1.42072	0.451558
1.40769	0.281376
1.39606	0.275247
1.39152	0.273544
1.35266	0.27788
1.36477	0.297043
1.3416	0.307404
1.34371	0.269723
1.34065	0.229704
1.34664	0.29796
1.33909	0.270504
1.33134	0.266405
1.31953	0.3647
1.29603	0.35844
1.23192	0.182536
1.23061	0.268249
1.27302	0.286571
1.22473	0.277666
1.19985	0.241321
1.21277	0.280614
1.23133	0.249019
1.22104	0.25605
1.23317	0.245059
1.21619	0.257503
1.22831	0.349366
1.18173	0.24948
1.17801	0.320739
1.25012	0.423171
1.19899	0.3295
1.17528	0.264088
1.19214	0.333592
1.2287	0.238318
1.24956	0.218828
1.38972	0.372977
1.4055	0.320792
1.42462	0.489602
1.43712	0.446937
1.41716	0.37892
1.37342	0.313939
1.3947	0.348858
1.35007	0.263038
1.3512	0.468144
1.40436	0.467326
1.32893	0.298829
1.3218	0.365353
1.28762	0.351148
1.24457	0.246438
1.27535	0.380262
1.24208	0.287938
1.21182	0.24475
1.22053	0.281005
1.21205	0.247544
1.24441	0.47014
1.22582	0.235859
1.2523	0.46829
1.23229	0.269458
1.21675	0.263982
1.20173	0.281662
1.18046	0.216978
1.11969	1.3473
0.953744	0.158785
1.10117	0.247835
1.15316	0.381088
1.18129	0.351183
1.15219	0.316282
1.1591	0.249876
1.25861	0.402397
1.27311	0.275004
1.39399	0.385185
1.35934	0.346388
1.38596	0.206606
1.40352	0.245994
1.44362	0.457148
1.40615	0.328546
1.42364	0.314985
1.35133	0.259417
1.32941	0.259729
1.3956	0.688754
1.33206	0.252903
1.31258	0.305229
1.2786	0.284308
1.27834	0.260475
1.24644	0.454155
1.21187	0.217378
1.20898	0.233775
1.20461	0.274869
1.20867	0.191439
1.18918	0.289716
1.22499	0.404265
1.23818	0.311041
1.23122	0.544792
1.24154	0.282037
1.20432	0.273438
1.22642	0.278602
1.03158	0.485378
1.17758	1.57332
1.04988	0.481009
1.10932	0.331474
1.17195	0.394958
1.17736	0.319296
1.26315	1.17131
1.18304	0.447362
1.1736	0.208254
1.34296	0.477216
1.36581	0.233036
1.39957	0.240158
1.42633	0.290813
1.39174	0.266173
1.43567	0.382011
1.36631	0.273017
1.34573	0.240071
1.37678	0.632649
1.31671	0.370327
1.2802	0.221174
1.34142	0.704168
1.23896	0.208334
1.22968	0.255299
1.21448	0.196307
1.23471	0.223795
1.21827	0.270167
1.17834	0.172048
1.21682	0.347365
1.2064	0.229009
1.19724	0.221488
1.20641	0.440893
1.22429	0.262493
1.17233	0.154638
1.19173	0.198948
1.17353	0.25373
1.04331	0.262651
1.00693	0.134896
1.01865	0.476921
1.02102	0.371363
1.03737	0.422168
0.99898	0.296478
1.11041	0.482331
1.34155	2.54575
1.13275	0.250601
1.20433	0.329387
1.24714	0.403645
1.24604	0.287478
1.28763	0.240383
1.39029	0.318607
1.3877	0.273432
1.39373	0.306946
1.44791	0.695178
1.42933	0.759612
1.35787	0.335085
1.33056	0.338762
1.33747	0.592546
1.29281	0.432227
1.2563	0.253216
1.23023	0.290713
1.23411	0.22658
1.23402	0.320858
1.21152	0.325399
1.19766	0.219808
1.21278	0.243541
1.19316	0.238504
1.17063	0.20297
1.19474	0.298346
1.18678	0.50462
1.19688	0.283354
1.20956	0.27022
1.18256	0.261383
1.1299	0.185282
1.23824	0.273505
1.23083	0.289183
1.30274	0.262804
1.41172	0.279062
1.40266	0.268863
1.39396	0.303562
1.37249	0.302654
1.3331	0.271112
1.3353	0.405225
1.30713	0.293798
1.3261	0.274779
1.29582	0.233501
1.24393	0.231205
1.19449	0.191444
1.22811	0.231746
1.25167	0.321117
1.26181	0.331212
1.22561	0.233998
1.20969	0.274314
1.19235	0.212168
1.19553	0.346097
1.19886	0.268311
1.1749	0.23323
1.18442	0.235688
1.16547	0.240703
1.17173	0.226551
1.18222	0.288186
1.15896	0.240003
0.964268	0.20382
1.02978	0.377786
1.07715	0.304994
1.09984	0.211249
1.15784	0.218297
1.20225	0.336119
1.28075	0.272886
1.37427	0.3289
1.40135	0.261099
1.45588	0.544101
1.406	0.356388
1.31857	0.151846
1.36207	0.388594
1.30929	0.27758
1.30929	0.273099
1.32594	0.30314
1.3007	0.346471
1.29895	0.260538
1.22804	0.242287
1.19974	0.204875
1.2543	0.26975
1.22621	0.212602
1.24662	0.285386
1.22399	0.219292
1.15417	0.134776
1.18231	0.22931
1.19596	0.281394
1.17894	0.26712
1.15277	0.184896
1.17054	0.242009
1.16914	0.204244
1.16723	0.275864
1.15979	0.236428
1.08627	0.173283
1.04027	0.223506
1.0121	0.212542
1.27859	1.55061
0.99193	0.341479
1.00886	0.241713
1.00596	0.339536
1.02627	0.194636
1.12886	0.386901
1.11268	0.279868
1.1648	0.283455
1.21185	0.258551
1.25781	0.242711
1.35335	0.741616
1.396	0.307088
1.44412	0.4558
1.39762	0.332982
1.39556	0.488037
1.36688	0.306348
1.30027	0.242491
1.32239	0.305277
1.35031	0.739531
1.30934	0.283163
1.26525	0.213315
1.26386	0.260785
1.24008	0.286528
1.2251	0.247336
1.24608	0.500449
1.22878	0.250676
1.20158	0.21766
1.19374	0.253034
1.20141	0.242478
1.19125	0.242698
1.18715	0.241083
1.2284	0.37052
1.07361	0.50961
1.01878	0.347007
0.99445	0.279838
1.02538	0.9918
1.06428	0.306809
1.13248	0.193237
1.19868	0.349254
1.1977	0.240888
1.24223	0.215785
1.33738	0.372181
1.43559	0.326266
1.41255	0.350764
1.3663	0.500708
1.34932	0.250646
1.33079	0.240268
1.36306	0.524036
1.33099	0.360543
1.34715	0.360319
1.31921	0.294622
1.25362	0.198937
1.23602	0.19416
1.21894	0.17761
1.24501	0.220262
1.23506	0.236449
1.23214	0.217943
1.20443	0.176963
1.19042	0.175114
1.19985	0.219879
1.20396	0.246263
1.17505	0.172917
1.14822	0.184846
1.15224	0.179578
1.19931	0.397341
1.14654	0.238012
1.09673	0.280206
1.10634	0.473242
0.98091	0.289719
1.00399	0.336589
1.02052	0.450991
1.14889	0.44612
1.18218	0.325343
1.20657	0.317348
1.27335	0.45262
1.35246	0.402639
1.36976	0.274805
1.42765	0.704861
1.35726	0.311817
1.30518	0.23504
1.31599	0.263868
1.33578	0.34999
1.35231	0.437685
1.29941	0.232954
1.29858	0.247891
1.26328	0.205094
1.23883	0.204036
1.26982	0.397666
1.23403	0.192674
1.25768	0.269885
1.24913	0.250299
1.28751	0.403357
1.21563	0.219544
1.22336	0.240526
1.17889	0.173348
1.20975	0.265827
1.17498	0.230326
1.17078	0.310411
1.19564	0.419104
1.14112	0.204587
1.14164	0.231823
1.15513	0.287145
1.25613	0.233898
1.2503	0.342681
1.28642	0.258987
1.35079	0.303448
1.4706	1.09156
1.40303	0.251102
1.37974	0.231893
1.36514	0.331511
1.34247	0.324639
1.31711	0.262882
1.31737	0.285116
1.32775	0.262185
1.35256	0.684999
1.31906	0.525648
1.26739	0.257107
1.25618	0.375663
1.24872	0.250654
1.27988	0.307151
1.20311	0.194306
1.2361	0.219902
1.24714	0.271427
1.24307	0.295214
1.22016	0.223945
1.18987	0.168442
1.26548	0.755317
1.18281	0.235612
1.14864	0.237613
0.975011	0.200452
1.01667	0.376504
1.03138	0.471813
0.956283	0.144372
1.05484	0.991949
1.15539	0.329866
1.27773	0.324429
1.33129	0.403492
[truncated: 13,434 more rows]

## Sheet: Fig4F
Tokyo_Feb_2008
Mean	SD
1.57777	2.13936
1.74175	2.42673
1.63763	2.67375
1.58197	1.85592
1.6328	2.37153		Figure 4F
1.54566	2.24611
1.61647	1.94912
1.58785	1.97954
1.40446	1.52551
1.46709	1.88947
1.25424	1.44067
1.50002	2.14207
1.59106	1.95821
1.70594	1.8827
1.62638	2.52226
1.4385	1.86018
1.43071	2.00567
1.08631	1.22416
1.09911	1.25546
1.09292	1.40453
1.06043	1.20385
0.992531	1.40658
1.03213	1.38215
0.992749	1.01793
1.17365	1.32641
1.17927	1.6933
1.18415	1.49976
1.05315	1.53506
0.979232	1.33848
1.0132	1.23677
0.763999	0.836044
0.744763	0.891677
0.682687	0.880911
1.09544	1.34699
1.3437	1.61301
1.53647	1.79713
1.61577	2.34993
1.55273	2.05495
1.77077	2.25561
1.51332	1.91276
1.50169	2.01637
1.62767	2.24163
1.30582	1.61934
1.56008	1.90946
1.26178	1.59554
1.51553	2.36756
1.51062	2.04961
1.73893	2.34865
1.57068	2.14892
1.32833	1.47188
1.36861	1.70527
1.44803	1.7685
1.64992	2.40683
1.53828	1.96735
1.17296	1.38721
1.13397	1.32343
1.23721	1.6161
1.33977	2.01822
1.12227	1.35896
1.15593	1.50211
1.02103	1.21469
1.19558	1.89514
1.18119	1.72025
1.24762	2.01107
1.11415	1.38781
1.00606	1.22369
0.947216	1.28527
0.889918	1.35679
0.694756	0.892548
0.73973	1.15159
0.956372	1.92566
1.03038	1.26156
1.39602	1.78655
1.54801	2.29429
1.32378	1.84251
1.60199	2.25545
1.32076	1.77256
1.41684	1.67998
1.56137	2.05863
1.55823	2.01674
1.49057	1.79544
1.5826	2.18274
1.47616	2.08151
1.30785	1.3597
1.2434	1.58279
1.29472	1.78432
1.72153	2.13095
1.51325	1.9914
1.33958	1.77248
1.33628	1.64896
1.31367	1.65092
1.42527	2.00105
1.32677	1.57403
1.20476	1.43682
1.15977	1.45772
1.12926	1.43648
1.13189	1.24773
1.01213	1.18282
1.10721	1.34676
1.01548	1.30496
1.14853	1.54173
1.12492	1.61685
1.0905	1.50026
1.07866	1.35598
0.926321	1.10418
0.896068	0.99435
0.867426	1.42118
0.831801	1.59672
0.787161	1.12234
0.983744	1.02614
1.26063	1.76073
1.39978	1.7446
1.271	1.53348
1.68525	2.00948
1.68486	2.17404
1.5649	2.01063
1.36338	1.76037
1.36358	1.62828
1.3484	1.88134
1.72283	2.15295
1.47782	1.81405
1.74354	2.23395
1.28165	1.617
1.35709	1.81018
1.33861	1.49917
1.52312	1.97065
1.50978	2.0492
1.40733	1.88936
1.36992	1.50806
1.49583	1.9242
1.45344	2.00366
1.29183	1.92327
1.38352	2.01525
1.27636	1.59349
1.39071	2.22649
1.28298	1.73146
1.32032	1.83064
1.0938	1.4172
1.20011	1.68668
1.02683	1.16792
1.15173	1.61411
1.00542	1.34251
0.938367	1.03895
0.904217	1.19841
0.724882	1.06061
0.706704	0.834226
0.773404	1.05114
0.942424	2.20543
0.592598	0.55642
1.01834	1.24114
1.37519	1.66399
1.51618	2.07063
1.48087	1.91056
1.55161	2.51113
1.59957	1.97381
1.4171	1.71363
1.50849	2.13768
1.71421	2.10128
1.64683	2.19856
1.66071	2.38465
1.41652	1.76289
1.49454	1.99557
1.29235	1.47052
1.84783	2.43081
1.33086	1.48938
1.46401	1.85711
1.49795	1.83094
1.941	2.72442
1.57577	2.13729
1.52471	1.984
1.34978	1.81202
1.27113	1.55626
1.35889	1.7451
1.49987	2.18054
1.33638	1.89703
1.09738	1.19464
1.14863	1.46606
0.990437	1.16643
1.10158	1.42629
1.05543	1.47167
1.06657	1.37906
0.956744	1.22991
0.878421	1.20874
0.770866	0.921519
0.865117	1.4797
0.69607	1.31336
0.704997	0.804969
0.743064	1.33978
0.874779	1.93406
1.01991	1.37705
1.32311	1.75951
1.474	2.08946
1.8146	2.185
1.29376	1.68666
1.63078	2.11361
1.58546	1.95168
1.54338	2.0113
1.67405	2.23653
1.58217	1.90072
1.47032	1.86206
1.60406	2.26818
1.37744	1.75254
1.60928	2.17817
1.43419	1.85597
1.37471	1.84752
1.25413	1.25809
1.54863	2.07635
1.5873	2.00264
1.62192	2.33758
1.37241	1.66586
1.38989	2.09152
1.22053	1.4008
1.37428	1.59591
1.22192	1.57891
1.35843	1.61405
1.34811	1.72176
1.28716	1.49593
0.983754	0.915947
1.33175	2.45805
1.24597	1.82135
1.15193	1.55776
1.06718	1.31141
0.939235	1.1251
0.918106	1.02614
0.795209	0.855192
0.751028	1.13774
0.753304	1.14714
0.721869	0.878596
0.643924	0.884935
0.711959	0.905957
0.737067	0.929136
0.642994	0.812076
0.741288	0.929138
0.651398	1.00218
0.774938	0.999063
0.666277	0.816855
0.70478	0.920917
0.754831	1.1554
0.555543	0.690076
0.828708	1.13392
1.17704	1.47706
1.80535	2.4858
1.72996	2.09631
1.63795	2.46229
1.54457	1.99146
1.41632	1.5484
1.53977	2.04276
1.73344	2.08575
1.69303	2.32348
1.36251	1.89081
1.52999	1.84918
1.49309	1.937
1.39251	1.91561
1.49925	1.96264
1.56534	2.07568
1.68548	2.37728
1.29517	1.90303
1.40135	1.78204
1.3928	1.60945
1.40602	1.62092
1.18601	1.40691
1.39548	1.4539
1.22197	1.52954
1.3672	1.55701
1.07413	1.22037
1.25859	1.80272
1.11235	1.35504
1.06892	1.52244
1.30389	1.78427
1.11883	1.22364
1.16321	1.51902
1.04963	1.28612
0.965052	1.31755
0.850659	0.958455
0.796328	1.05313
0.911103	1.55777
0.72102	1.15487
0.672651	0.731738
0.739166	1.21254
0.777063	1.14819
0.676878	0.784557
1.38492	1.23345
1.42208	1.90097
1.70844	2.51024
1.505	2.26513
1.76386	2.35329
1.46041	1.76691
1.53704	1.96703
1.49306	1.92132
1.61216	2.11744
1.28115	1.40572
1.87827	2.81969
1.54902	1.79488
1.43979	1.75682
1.39352	1.73799
1.72392	2.72979
1.40658	1.94009
1.42977	1.83974
1.52183	1.96207
1.31262	1.5345
1.49052	2.07582
1.47735	2.00506
1.22975	1.51538
1.29438	1.83027
1.36894	1.58199
1.33344	1.68915
1.34101	1.71109
1.23017	1.71479
1.38731	2.12178
1.24943	1.87793
1.33823	1.8486
1.19982	1.58949
1.23235	1.45872
1.22939	1.77783
1.06946	1.42207
0.863559	1.12339
0.774623	1.21336
0.657181	0.834932
0.77949	1.09907
0.762653	1.08481
0.643583	1.05302
0.824358	1.1158
0.818733	1.21941
0.829302	1.33319
0.636777	0.796536
0.772212	1.13783
0.67907	0.762693
0.683469	0.708119
0.741704	1.20006
0.720281	0.882444
1.01999	1.20175
1.40116	1.96056
1.52138	2.11581
1.5837	2.05249
1.20459	1.46373
1.52163	1.99708
1.63067	2.11408
1.34734	1.92175
1.60068	2.19963
1.60416	2.16163
1.57873	1.90245
1.68872	2.31276
1.34418	1.66686
1.58163	2.01288
1.47987	1.96886
1.38768	1.6663
1.45938	2.09304
1.33202	1.65565
1.43113	1.90356
1.45364	1.82906
1.5239	1.91218
1.22435	1.45888
1.47937	1.83243
1.41231	1.81845
1.13861	1.45977
1.41158	2.18196
1.25112	1.53635
1.25631	1.44402
1.34481	1.69721
1.37518	2.03025
1.20234	1.43773
1.07492	1.31884
0.985822	1.05815
1.14777	1.33999
1.1683	1.59476
1.0813	1.41998
1.05339	1.49281
0.990214	1.31309
0.849997	1.02451
0.924604	1.30568
0.938647	1.25139
0.75218	1.30973
1.12523	1.29003
1.07019	1.30723
1.20385	1.69506
1.30288	1.44875
1.4956	1.83079
1.42498	1.94078
1.51921	2.13414
1.5613	2.32713
1.4992	1.97321
1.5076	1.87017
1.493	1.94865
1.44276	1.88246
1.72112	2.51403
1.4106	2.04515
1.40336	1.96899
1.35267	1.88818
1.37667	2.05692
1.52028	3.04017
1.31222	1.64333
1.33788	1.81557
1.58594	2.11809
1.36577	1.63722
1.25974	1.5076
1.54174	1.8206
1.20451	1.3065
1.4862	1.81361
1.31974	1.66138
1.02511	1.27115
1.46805	2.10616
1.21729	1.86461
1.09013	1.31261
0.986161	1.02024
1.35475	1.92022
1.2437	1.77856
1.08381	1.46678
1.10464	1.57175
1.10843	1.61917
1.18095	1.42818
1.09813	1.44809
1.14512	1.67637
1.4692	2.03502
1.41797	1.8904
1.39076	1.79181
1.28525	1.53869
1.79324	2.29881
1.561	2.13231
1.54764	1.86117
1.40946	1.75258
1.60298	2.05256
1.3756	1.57486
1.3939	1.78492
1.46839	1.87529
1.37665	1.65812
1.15475	1.34247
1.38568	1.73163
1.29169	1.76711
1.43978	1.74909
1.59498	2.39413
1.45511	1.82306
1.42657	1.75584
1.31236	1.52338
1.48569	1.91773
1.28269	1.48114
1.36871	1.70339
1.35362	1.61584
1.25251	1.84568
1.35504	1.54874
1.10615	1.27285
1.47669	2.09905
1.3636	1.90827
1.23301	1.41819
1.04793	1.25809
1.02929	1.54075
1.13835	1.30121
0.9863	1.16718
1.2128	1.66744
1.17813	1.45231
1.24256	2.78297
1.02123	1.35207
1.50319	2.02001
0.931474	1.27264
1.04463	1.24868
1.11539	1.31973
1.35704	1.83382
1.32735	2.08196
1.47784	1.88569
1.209	1.42721
1.66376	2.04702
1.62818	2.0006
1.49119	1.96091
1.55358	1.93975
1.51896	2.06481
1.40816	1.86106
1.35913	1.88498
1.4335	1.84956
1.37369	1.52421
1.40329	1.86586
1.38586	1.94421
1.48504	1.85955
1.32429	1.72626
1.51922	2.16494
1.45524	1.73511
1.26549	1.84638
1.38704	1.72523
1.23776	1.44868
1.3824	1.89604
1.21738	1.52465
1.22573	1.71871
1.41906	1.96182
1.34714	1.73126
0.960972	1.23505
1.29855	1.5683
1.22089	1.57373
1.12036	1.33439
1.17093	1.49946
1.04498	1.32262
0.98994	1.40293
1.1168	1.22712
1.11408	1.70677
1.12756	1.38207
0.861889	0.974324
0.926592	1.10143
1.31796	1.79643
1.49869	1.95188
1.81973	2.28771
1.42113	1.69839
1.30106	1.96808
1.42596	1.68567
1.4798	1.87506
1.42375	1.83735
1.57253	2.02937
1.35857	1.86013
1.35122	1.76437
1.48796	2.25075
1.74431	2.529
1.50322	1.97691
1.3069	1.77897
1.79371	2.6585
1.48948	1.79119
1.61837	2.42529
1.32068	1.85801
1.44297	1.96698
1.41141	2.03908
1.207	1.3139
1.26099	1.76843
1.28141	1.69221
1.256	1.44859
1.05816	1.13967
1.39402	1.77993
1.3797	2.05214
1.07832	1.2883
1.0277	1.32074
1.07119	1.35852
1.00177	1.25797
1.1839	1.42462
1.17989	1.4834
1.0115	1.34894
1.20528	1.77794
1.19999	1.5556
1.10581	1.4727
1.00178	1.31395
1.0491	1.31972
0.868076	0.904923
0.88468	1.17085
0.459328	0
1.22726	1.13768
1.4329	1.91233
1.59841	2.08085
1.37892	1.83486
1.51085	2.12437
1.35457	1.74176
1.32868	1.56951
1.42385	2.10105
1.41744	1.68776
1.45577	1.66446
1.46967	1.91631
1.54903	1.98851
1.10703	1.19482
1.55673	1.91331
1.42075	1.53727
1.66725	2.26102
1.6475	2.43694
1.74277	2.34229
1.30047	1.73087
1.37831	1.89866
1.52438	1.887
1.33094	1.48078
1.36307	1.81749
1.11826	1.39236
1.41229	1.65835
1.39367	1.76468
1.12715	1.30935
1.3321	1.67266
1.21617	1.58074
1.24406	1.80817
1.20586	1.60265
1.25086	1.55974
0.997742	1.20625
1.22117	1.87791
1.39656	2.04247
1.02478	1.28364
1.25776	1.63667
0.978761	1.13179
0.932656	0.949476
1.11212	1.52122
1.14204	1.86128
1.04555	1.20778
1.61324	2.26942
1.63402	2.18138
1.56185	2.02754
1.61824	2.46507
1.62347	2.58311
1.47208	1.8741
1.68045	2.11136
1.64085	2.58481
1.47011	1.95888
1.52848	2.30619
1.42055	1.71267
1.50008	2.16169
1.36689	1.62667
1.53674	2.2495
1.58224	2.18107
1.61362	2.57188
1.38593	2.07386
1.42125	2.11558
1.25991	1.65585
1.3359	2.16185
1.29797	2.1593
1.12669	1.75423
1.05122	1.50027
1.10306	1.64976
1.10644	1.60607
1.25235	2.01609
1.16837	1.43695
1.24639	1.86992
1.00073	1.08722
0.984267	1.26384
0.846987	0.952618
0.758864	0.93465
0.676518	0.840384
0.844904	1.58632
0.9209	1.32118
0.671463	0.907987
0.770094	1.39281
0.77814	1.34512
1.17692	1.78982
1.57745	2.3813
1.5997	2.08244
1.50219	2.19024
1.75405	2.51396
1.58656	2.18585
1.77122	2.61553
1.53836	2.08909
1.75172	2.74727
1.40494	1.85213
1.64243	2.25163
1.78073	2.60986
1.55299	2.34955
1.4742	1.99972
1.20554	1.6584
1.47289	2.06464
1.47434	2.37381
1.25203	1.63301
1.1889	1.57802
1.15381	1.88755
1.20753	1.99069
1.2643	1.89798
1.10389	1.7476
1.19228	1.53421
0.971671	1.33835
1.29	2.25518
1.12325	1.5733
0.994343	1.37957
1.06038	2.14531
0.879838	1.47588
0.856691	1.10632
0.800271	1.12285
0.831317	1.27259
0.83155	1.06112
0.6778	0.97018
0.771315	1.19993
0.831882	1.32755
0.7069	1.35889
0.933468	1.69309
1.16213	1.81843
1.75055	2.23053
1.32412	1.94449
1.49792	2.05013
1.51088	1.95644
1.52614	1.87141
1.83125	2.46924
1.54174	2.12819
1.59459	2.19205
1.84621	2.16868
1.44075	1.95581
1.57381	2.35351
1.55049	2.46272
1.42948	1.97163
1.41203	1.70489
1.60987	2.60594
1.39673	1.92728
1.34059	1.98219
1.14512	1.55392
1.24372	2.44513
1.32702	2.21128
1.2003	1.65248
1.16245	1.55326
1.25979	1.87055
1.21035	1.83777
1.11979	1.83617
1.05321	1.27397
1.19495	1.69047
0.998713	1.35621
0.801122	1.08626
0.821974	0.984515
0.737321	0.97381
0.889529	2.01019
0.831473	1.2202
0.874991	1.2746
0.924267	1.30221
0.711546	1.23805
0.735924	1.30544
0.855723	1.32537
1.35383	1.60336
1.36936	1.65776
1.41807	1.76262
1.632	2.2675
1.96406	3.3388
1.53699	2.3002
1.43421	1.87432
1.67972	2.34547
1.5151	1.95044
1.56724	2.766
1.61331	2.43517
1.45833	2.03568
1.2181	1.60849
1.37119	1.87371
1.25767	2.36526
1.05132	1.45207
1.24769	1.67894
1.2514	1.84191
1.04656	1.31131
1.30597	2.1166
1.01924	1.38048
1.03414	1.49848
1.11413	1.58261
1.24828	1.86137
1.02393	1.48454
1.09092	1.91849
0.925476	1.04266
1.048	1.75358
0.999146	2.13351
0.793432	1.273
0.806967	1.09771
0.774441	1.08699
0.811712	1.1207
0.801433	1.14641
0.786995	1.25296
0.610849	0.615098
0.755798	1.05954
0.759572	1.13034
0.954535	1.97386
0.678106	0.794212
0.652343	0.708152
1.59861	2.40339
1.48654	1.79673
1.67016	2.1909
1.58308	2.25537
1.54069	1.90391
1.68902	2.57022
1.52589	1.85723
1.55921	2.34872
1.39209	1.84592
1.54906	1.98418
1.4344	1.93538
1.4718	2.02029
1.55268	1.94878
1.32715	1.96161
1.34993	2.09432
1.18257	1.80806
1.65671	2.90976
1.25932	2.04584
1.16934	1.94255
1.23117	2.01038
0.911715	1.09201
1.24625	2.06727
0.983975	1.53341
1.00348	1.15626
0.892374	1.35414
0.795502	0.973288
0.788153	1.13179
0.75498	1.40907
0.785416	1.0081
0.791247	1.16066
0.946732	1.41905
0.81082	1.24753
0.610455	0.625577
0.776741	1.3238
0.713188	1.18658
0.657315	0.81497
0.805394	1.0215
1.4606	2.15751
1.2548	1.63252
1.50556	2.00375
1.4826	2.39432
1.50562	2.17152
1.47257	2.17809
1.65411	2.47459
1.59698	2.61643
1.6251	1.97763
1.39608	2.20322
1.56283	2.32415
1.31739	1.73092
1.36081	2.01184
1.64147	2.67851
1.48074	2.02045
1.62841	3.04049
1.3916	2.19058
1.2867	2.29818
1.04053	1.7779
1.33748	1.82307
1.27735	2.02491
1.49721	2.55791
1.15131	1.98773
1.13324	1.97807
1.04295	1.68836
1.28529	1.92452
0.864684	1.6244
0.909199	1.35182
0.840842	1.04645
0.801999	1.26425
0.750831	1.09748
0.627191	0.756824
1.0195	2.26678
0.756234	1.13399
0.804532	1.39045
0.726345	1.02382
0.757817	1.67635
0.709835	0.920562
0.995354	2.32324
0.648419	0.774105
0.762029	1.07832
0.956621	1.29138
1.47874	1.98661
1.67182	2.4044
1.91624	3.26338
1.64149	2.42545
1.47091	2.30117
1.54222	2.0563
1.64768	2.73661
1.50521	2.20257
1.5207	2.35194
1.79262	2.71889
1.60654	2.18858
1.43272	1.92791
1.37119	1.88671
1.497	2.29175
1.287	1.98374
1.33612	2.37098
1.30549	2.05701
1.24799	2.78659
1.21339	1.87868
1.09404	1.53375
1.15982	1.5804
1.07086	1.45863
0.92467	1.57142
0.879059	1.16647
0.748895	1.04147
0.777215	0.927769
0.798756	1.20147
0.950514	1.68133
0.789109	1.05275
0.793364	1.51296
0.701481	0.881284
0.80473	1.0921
0.71452	1.09977
0.823671	1.3695
0.681563	0.745711
0.678888	0.928584
0.859885	1.37013
0.805291	1.28155
0.542619	0.448712
1.59417	2.41902
2.03472	2.72539
1.61435	2.23431
1.51801	2.21811
1.53732	1.92852
1.42676	1.7818
1.51445	1.78304
1.55086	2.11446
1.55684	2.16066
1.40093	2.09629
1.47241	2.13498
1.52516	2.72892
1.34366	1.81981
1.34713	2.22979
1.36409	2.22323
1.52073	2.43238
1.30123	2.04065
1.20444	1.94102
1.21367	1.75188
1.10671	1.65988
0.924007	1.23144
1.01882	1.32975
0.914712	1.01819
1.15153	1.7081
0.920019	1.26657
1.07545	1.72698
0.819028	1.26334
0.68112	1.02772
0.773621	0.951097
0.764236	1.01374
0.689166	0.956915
0.76954	1.17802
0.919644	1.43411
0.681302	1.07811
1.09777	2.72001
0.698547	1.10195
0.88986	1.64287
0.715465	1.11465
0.73899	0.990315
0.823967	1.44809
0.835277	1.38516
1.37009	1.79419
1.48655	2.41373
1.52897	1.9983
1.18619	1.49141
1.44292	2.25094
1.62895	2.41793
1.56084	2.5564
1.62302	2.45144
1.4554	1.99822
1.49343	1.90329
1.74696	2.6525
1.61571	2.55252
1.25617	1.92173
1.16026	1.65483
1.28294	1.85684
1.44702	2.10531
1.08724	1.2988
1.11259	1.83486
1.07264	2.41668
1.01002	1.41762
1.05121	1.44148
1.03321	1.40934
0.97925	1.10431
1.06034	1.75063
1.0349	1.65661
1.01935	1.54047
1.04389	1.63325
0.887393	1.58294
0.95625	1.45634
0.786725	1.1833
0.749178	1.01828
0.676749	0.823513
0.825907	1.20237
0.707442	0.934222
0.899721	1.44247
0.777112	1.27373
0.71188	1.02645
0.851745	1.29318
0.750732	1.06764
0.91093	1.49083
0.767124	1.36191
0.888888	2.39483
0.688003	0.775231
0.655633	0.891685
0.7096	0.89619
0.663077	0.701083
0.624655	0.639057
0.684723	0.617915
1.86672	1.35611
1.599	2.50737
1.42315	1.84655
1.07347	1.4369
1.23818	1.58971
1.39207	1.76092
1.73582	2.53457
1.52344	2.16777
1.59808	2.48466
1.27264	1.69713
1.40168	2.11151
1.4974	2.32956
1.35274	1.97425
1.31962	1.88184
1.36415	1.8594
1.1128	1.7405
1.06471	1.49728
1.17436	2.16268
1.17251	1.59626
1.12032	1.52446
1.15815	1.88467
0.993537	1.23042
1.13037	1.72399
1.09406	1.68718
1.04987	1.5257
1.10007	1.54234
0.788987	1.08918
0.806734	1.17001
1.17436	2.5098
0.730027	0.919588
0.787423	1.00222
0.803672	1.11137
0.818358	1.07354
0.856631	1.38554
0.792014	1.14346
0.953887	1.48975
0.782364	0.959026
0.708932	0.776679
0.716356	1.00099
0.654889	0.377552
2.34201	4.49623
1.32447	2.02159
1.33364	1.56483
1.39284	1.66758
1.80083	2.52644
1.42333	1.8836
1.5785	1.98738
1.4219	1.94205
1.26054	1.79215
1.44466	1.82558
1.31052	1.74963
1.29005	2.10808
1.3185	2.89721
1.15708	1.5277
1.3079	1.94004
1.08911	1.36829
1.18705	1.38756
1.24271	2.31053
1.03347	1.3164
1.20405	1.98252
1.13879	1.5212
0.854425	1.01016
1.20142	1.81126
0.996104	1.24356
0.981122	1.43924
0.810264	1.00179
0.975657	1.2973
0.90463	1.56605
0.730596	0.825832
0.900687	1.58149
0.755436	0.946776
0.717273	0.756598
0.860885	1.48074
0.695677	0.854128
0.706565	1.08486
0.774803	1.15826
0.657846	1.03008
0.715066	1.06326
1.08241	1.77476
1.4447	2.31343
1.17861	1.46978
1.43368	2.00215
1.54903	2.2067
1.59064	2.08988
1.48557	2.21879
1.6398	2.21174
1.60557	2.24232
1.20433	1.48049
1.28278	1.83946
1.34141	1.94699
1.44816	2.30135
1.41105	2.05624
1.48779	2.05276
1.12226	1.70006
1.20476	1.76707
1.03286	1.36712
1.05265	1.56126
1.06557	1.34854
0.92628	1.14127
1.11318	1.88785
0.963603	1.47584
0.77461	1.08883
0.821318	1.15195
0.967848	1.55425
0.720163	0.913191
0.885036	1.21446
0.866873	1.33879
0.76861	1.1126
0.917487	1.65591
0.765978	0.942404
0.767853	1.29369
0.714257	1.03362
0.671979	0.773042
0.869667	1.12734
0.941132	1.556
1.03785	1.83789
0.876379	1.25268
0.779365	1.04265
0.841255	1.25949
0.860716	1.39175
0.627716	0.644437
0.790324	1.06165
0.87103	2.05443
0.879724	1.37041
1.36231	1.75943
1.69039	2.13324
1.28169	1.51097
1.35325	1.59708
1.65236	2.46267
1.43588	2.07436
1.70204	2.75982
1.40783	1.88882
1.2378	1.75441
1.31871	2.11066
1.36452	2.06834
1.46508	2.41784
1.12221	1.7036
0.861369	1.10388
1.36284	2.3817
1.19823	2.10945
1.01955	1.37305
0.949843	1.19391
0.934208	1.16856
1.02867	1.60589
0.941986	1.21984
0.905272	0.965325
0.90059	1.30423
0.786347	1.15384
0.798991	0.917417
0.892349	1.17143
0.944144	1.33114
0.929671	1.44529
0.720209	0.939363
0.834553	1.28613
0.879412	1.38309
0.80015	1.20171
0.710285	0.905602
0.613586	0.716334
0.692471	0.648687
0.892039	1.62125
0.807523	1.46437
0.763808	0.951467
0.722616	0.856121
0.731581	0.947496
2.75633	4.39244
1.60175	2.4575
1.70241	2.09343
1.67497	2.58817
1.62326	2.29755
1.59835	2.6003
1.51691	2.13909
1.56358	2.34134
1.51278	2.0493
1.10179	1.67361
1.12286	1.78923
1.20022	2.84886
1.33989	2.68069
1.20836	1.72353
1.26474	2.11642
1.25768	2.22386
1.25019	1.77984
1.15736	1.50112
0.959932	1.40915
1.1817	2.34118
1.06368	1.78951
1.03629	1.67553
1.15522	1.87932
0.858828	1.20059
1.01996	1.49258
0.838676	1.12757
0.81236	1.26448
1.03944	1.48526
0.976838	1.65452
0.966106	1.8879
0.926575	1.32447
0.876059	1.42991
0.913103	1.36719
0.933155	1.76729
0.780477	1.04419
0.756129	1.09942
0.779935	1.14451
0.765855	1.07649
0.871081	1.47401
0.774179	1.15529
1.5172	2.37168
1.32896	1.73196
1.46166	2.07469
1.37077	1.74768
1.64429	2.14996
1.34413	2.02921
1.46676	2.3791
1.59078	2.30843
1.23343	1.8732
1.20498	1.65631
1.23404	1.82185
1.21947	1.99
1.48426	2.30015
1.11369	1.58723
0.887375	1.10855
1.13605	1.48116
1.07718	1.42927
0.911184	1.06398
1.09942	1.60133
1.01769	1.38945
0.928319	1.26766
1.11679	1.74294
0.836316	1.0663
1.08679	1.7979
0.99122	1.36583
0.962233	1.31286
0.888057	1.06309
0.812226	1.1019
0.933356	1.29555
0.792178	1.21717
0.729143	0.833378
0.732854	0.962509
0.730421	1.32071
0.772502	1.18759
0.800945	1.51379
0.90127	1.36953
0.783585	0.887328
0.771659	1.13385
0.763397	1.1801
0.76806	1.1435
1.19835	1.56469
1.34022	1.88329
1.46386	1.82071
1.34914	1.60139
1.59897	2.29753
1.50627	2.12127
1.47367	2.37158
1.33723	2.33804
1.28679	2.12434
1.21105	1.74212
1.28716	2.10347
1.37432	2.18072
1.03907	1.39659
1.24113	1.89605
1.20994	1.62621
1.1339	1.61689
1.18786	2.16094
0.945341	1.281
0.937005	1.08215
0.966746	1.69821
1.04948	1.90162
0.846571	0.911835
0.954076	1.3031
0.987042	1.44065
1.07498	1.49301
0.907519	1.14212
0.982575	1.43171
1.08953	1.97699
0.927068	1.16552
1.14612	1.83471
0.785082	1.11335
0.787636	0.980684
0.909273	1.34151
0.60862	0.66956
0.667412	0.960703
0.674371	1.04874
0.649998	0.865117
0.636666	0.726508
0.984382	2.3168
0.712237	0.91953
1.39321	1.81852
1.48349	1.95804
1.37582	1.67006
1.45909	2.42763
1.59073	2.33085
1.63751	2.40601
1.45067	2.04254
1.20067	1.36871
1.21027	1.83456
1.34618	2.04171
1.43453	2.43952
1.21126	2.19847
1.11673	1.6082
1.31691	1.96981
1.22961	2.69563
1.11077	1.71993
1.10696	1.65286
1.08852	1.47998
1.0549	1.50523
1.03446	1.38625
0.979251	1.31946
1.08429	1.35812
0.91463	1.05536
0.943329	1.20161
1.13003	1.68716
0.945752	1.22344
1.0514	1.33702
1.01765	1.42264
0.805835	0.957414
1.03469	1.64858
0.959335	1.40888
0.846587	1.19205
0.775668	0.885405
0.754194	1.05358
0.888571	1.24283
0.833702	1.25326
0.772454	0.88898
0.754213	1.09075
0.875317	1.21204
0.9517	1.55664
0.815742	1.24876
0.731456	0.698238
1.50804	2.18534
1.29866	1.66267
1.50693	2.31175
1.65024	1.98159
1.53736	2.70425
1.25185	2.03023
1.23734	1.78654
1.10735	1.52804
1.13053	1.74619
1.25639	1.91121
1.20879	1.76188
1.18182	1.72556
0.928364	1.1761
1.09798	1.59967
1.19733	1.47206
1.04055	1.38024
0.901464	1.11147
1.21684	2.15032
0.98421	1.20769
0.946862	1.10312
0.917116	1.21979
0.818408	1.08986
1.06077	1.46265
1.1933	1.68759
1.13233	1.82971
0.951141	1.17689
1.08459	1.74142
1.02565	1.41355
0.851263	1.00684
1.00662	1.39337
1.03483	1.56871
1.00247	1.59755
0.95424	1.17522
0.889818	1.1841
1.04574	1.74072
1.02269	1.7682
1.15667	1.57015
0.76389	0.860198
0.817552	1.08445
0.84001	1.19557
0.836109	1.37134
0.728842	0.942123
1.15111	1.24208
1.25719	1.7535
1.43915	2.06516
1.23112	1.83718
1.26589	1.86318
0.938172	1.26466
1.02356	1.28278
0.939605	1.19571
1.07064	1.62488
1.21079	1.67965
1.05642	1.22507
1.04302	1.343
0.918108	1.11711
1.18336	1.79952
1.58871	2.58904
1.33676	2.50742
1.11273	1.60481
1.16143	1.78627
1.10923	1.60139
0.993617	1.29668
1.13655	1.45012
1.00665	1.38006
1.14452	1.62025
0.979904	1.0785
1.08312	1.49785
0.864389	1.25701
0.993526	1.31811
0.969732	1.41053
0.897529	1.02822
1.07511	1.50011
1.10419	1.61752
1.09504	1.65206
1.13397	1.74845
0.953541	1.14333
0.980183	1.59945
0.980498	1.2546
0.758964	1.03412
1.0577	1.39299
1.01998	1.51682
1.09459	0.751103
1.39892	1.88684
1.70809	2.1645
1.50689	1.92787
1.11416	1.41204
1.22726	1.84405
1.24972	1.49855
1.23114	1.80114
1.31905	1.85025
1.13871	1.46921
1.04807	1.45893
1.16355	1.61038
1.35854	1.90666
0.949828	1.34111
1.08154	1.59534
1.0064	1.22781
1.25237	1.72379
1.28346	1.74343
1.13519	1.73237
1.18288	1.63516
1.13004	1.75421
1.08008	1.51686
0.910028	1.35566
0.903815	1.18887
1.10746	2.00436
0.836075	1.17632
0.836027	0.9117
1.18134	1.63852
0.95569	1.33344
0.906245	1.25146
0.99955	1.36198
0.920609	1.28675
0.930026	1.33542
1.06393	1.71392
1.09345	1.54
0.920671	1.42775
0.82365	1.24552
0.782946	1.03731
0.841525	1.33261
1.37724	1.78549
1.38969	2.23297
1.29201	1.65568
1.18092	1.6833
1.24284	1.86616
1.33473	2.1813
1.2769	2.04276
1.06132	1.63667
1.1335	1.41715
1.09762	1.33111
1.03567	1.98492
1.06812	1.46101
1.25351	1.73519
1.17379	1.67795
1.07749	1.5171
1.12418	1.53631
1.00853	1.14334
1.09456	1.50132
1.12323	1.49301
0.986212	1.12855
1.06051	1.47
1.06898	1.89981
1.13359	1.54157
0.879744	1.07188
1.13047	1.73594
1.06479	1.5184
1.00944	1.44527
1.03062	1.48248
0.965705	1.49266
0.859661	1.1811
0.952447	1.34016
1.17931	1.89692
1.03125	1.33272
0.979131	1.28244
1.01849	1.25236
0.917291	1.29491
1.04399	1.45709
1.07275	2.02415
0.846468	0.97047
0.996516	1.49556
0.92297	1.53247
1.34026	1.92875
1.29422	1.82972
1.14855	1.54796
1.10003	1.32567
1.12164	1.63587
1.18895	1.54952
1.11485	1.52057
1.05819	1.53645
1.14826	1.55711
1.16727	1.68288
1.14414	1.72502
0.946204	1.21968
1.26076	1.81968
1.24191	1.56137
1.1587	1.65556
1.0487	1.60147
1.22785	2.11365
1.05318	1.37145
0.950565	1.19838
1.1453	1.58619
1.03962	1.31928
1.00023	1.47506
1.02316	1.13229
1.00387	1.3267
1.05979	1.57529
0.999964	1.40482
0.960676	1.22776
1.05083	1.48508
0.874491	1.09858
0.973106	1.25518
0.971519	1.24349
0.82351	1.11344
0.843485	0.96832
1.07028	1.69344
0.96385	1.50753
0.799787	0.90567
0.855881	0.84826
1.31974	1.9163
1.09917	1.55162
1.31245	2.15937
1.24799	1.83755
1.26992	2.11251
1.08903	1.54933
1.17129	1.62202
1.31941	2.18817
1.1299	1.53415
1.33034	2.09061
1.13373	1.67236
1.1217	1.49737
1.05113	1.73987
1.09839	1.54856
1.21641	2.22524
0.991794	1.31301
1.12753	1.88825
1.07501	1.6495
1.11082	1.55647
1.12259	1.6019
1.06547	1.61327
1.29051	2.02522
1.17742	1.87366
1.1202	1.47167
0.97126	1.29341
1.10301	1.32317
1.09409	1.90939
0.909945	1.19464
0.918138	1.15762
1.21601	1.68935
0.92761	1.42113
1.05026	1.86728
0.929242	1.41072
1.18377	1.90904
0.797931	1.27381
0.775023	0.919659
0.906455	1.46095
0.93009	1.59542
0.76795	1.07919
0.692013	0.939127
0.740633	1.01649
0.998468	1.21612
1.1158	1.60338
1.10903	1.32796
1.0964	1.47192
1.27026	1.72352
1.37078	2.00088
1.23261	1.57272
1.46581	2.08182
1.25945	1.81178
1.30624	2.16209
1.22132	1.63609
1.10857	1.51845
1.20553	1.89649
1.13152	1.72918
1.17362	1.64662
1.27066	1.80109
1.14502	1.42601
1.11279	1.52553
1.17632	2.08857
1.12024	1.72899
1.19471	1.84067
1.15681	1.6469
1.43488	2.36449
0.897315	1.19324
0.821762	0.980422
1.02113	1.5095
0.935724	1.48847
0.824642	1.10868
0.78779	0.930453
0.857578	1.2298
0.842194	1.2455
0.672648	0.701651
0.860628	1.81975
0.904699	1.84881
0.847249	1.4129
0.718733	1.03778
0.919367	1.66468
0.767525	1.04517
0.838923	1.20446
1.16308	1.59085
1.34277	2.15037
1.22135	1.80849
1.42248	2.16384
1.22035	1.60663
1.18358	1.76554
1.08556	1.48155
1.23154	1.8572
1.37314	1.97534
1.27063	2.38558
1.23259	1.81265
1.31046	2.01119
1.19297	1.93382
1.25392	1.7994
1.24094	1.98522
1.19339	1.79688
1.13775	1.46685
1.17689	1.85713
1.14134	1.78348
1.30482	2.28684
0.872566	1.22019
0.973212	1.47197
0.820468	0.956138
0.785186	0.964104
1.06338	1.89018
0.74971	0.857008
0.820057	1.2147
0.662826	0.804186
0.868476	1.38094
0.756929	0.981393
0.818497	1.09447
0.875805	1.21715
0.844798	1.118
0.708092	0.84982
0.863489	1.09745
0.842528	1.91581
0.867259	1.34137
0.671083	0.68552
0.807777	1.0115
0.703724	0.869562
1.06616	1.51954
1.13025	1.99874
1.15414	1.8422
1.13282	1.41359
1.296	1.9403
1.27926	1.95601
1.34083	2.18664
1.18862	1.66569
1.48812	2.06136
1.15495	1.53436
1.44348	2.7248
1.40816	2.47175
1.0003	1.5767
1.15807	2.12186
1.01219	1.29732
1.20957	1.68428
1.20496	1.97656
1.3048	2.15051
1.16059	1.71739
1.12404	1.58266
1.2875	1.92023
1.02823	1.64982
0.707607	0.912112
0.962311	1.74146
0.931276	1.50641
0.825192	1.31245
0.727772	0.760673
0.824398	1.36577
0.779514	1.11492
0.750504	1.01584
0.97895	1.64997
0.766863	1.09624
0.793818	1.23871
0.856274	1.19317
0.764473	0.862056
0.672992	1.09541
0.665963	0.682684
0.755652	0.965315
0.91503	1.49538
0.76923	0.882032
0.821378	1.1074
1.10668	1.51275
1.39979	2.25545
0.953958	1.11041
1.23229	1.57164
1.2753	1.84293
1.32917	2.10311
1.31667	1.66629
1.22788	1.62769
1.21487	1.6923
1.16821	2.02751
1.03414	1.37125
1.04687	1.39426
1.17827	1.78402
1.14377	1.74625
1.17694	1.67769
1.19423	1.62235
1.22153	1.87715
1.08072	1.46835
1.09752	1.47463
1.03569	1.52407
0.879822	1.21431
0.818144	1.03384
0.816203	1.07821
0.97642	1.24338
0.8219	1.06589
0.869469	1.32065
0.971128	1.641
0.917452	1.29424
0.807161	1.1018
0.896627	1.32633
0.832749	1.1159
0.805919	1.05743
0.688362	0.758591
0.684861	0.824844
0.798893	1.24606
0.834064	1.26777
0.776093	1.01313
0.857218	1.24767
0.739702	0.871736
1.11535	1.50536
1.39628	1.97628
1.31922	1.93167
1.4336	2.17254
1.31099	2.06234
1.15143	1.5659
1.30881	1.7217
1.02647	1.40206
1.67851	2.92844
1.32711	1.68318
1.07177	1.62896
0.966976	1.51645
1.07821	1.52166
1.13159	1.47963
0.953588	1.06322
1.46468	2.14754
1.18444	1.93928
1.12692	1.41902
0.955962	1.48361
1.15049	1.77145
1.05074	1.45742
0.758461	1.15606
0.799163	1.0451
0.94352	1.51938
1.08002	1.61927
0.752058	0.93849
0.81334	1.08687
0.780572	0.91571
0.933427	1.3452
0.774848	1.50661
0.74511	0.936464
0.847258	1.36976
0.887029	1.38686
0.818473	1.39857
0.826671	1.52586
0.917509	1.83014
0.753176	1.02324
0.906362	1.61573
0.716139	0.854159
0.901768	1.3721
0.887899	1.37848
1.2594	1.67912
1.23626	1.49112
1.3048	1.7642
1.42678	1.99528
1.39575	1.94111
1.19063	1.64115
1.2967	2.15643
1.29481	1.94106
1.25481	1.7271
1.22635	1.73244
1.14294	1.45359
1.32479	2.1483
1.34299	2.48516
1.12862	1.38909
1.11412	1.54657
1.21889	1.78012
1.21415	1.98216
1.12939	1.7003
1.04939	1.4863
1.12047	1.59417
1.20717	2.14922
1.10904	1.53201
1.04174	1.41828
1.0362	1.51618
0.984309	1.45095
0.926162	1.59501
1.03676	1.57626
1.5104	2.20138
1.12598	1.42862
1.27646	2.12749
1.46122	2.12078
1.32133	1.87704
1.27264	1.90935
1.36797	2.3163
1.09505	1.42317
1.29147	2.09828
1.30569	1.97263
1.17987	2.02632
1.15757	1.67273
1.10653	1.49697
1.17461	1.74262
1.12049	2.03015
1.11717	1.38962
1.05393	1.47292
1.1234	1.84759
1.03536	1.25342
1.08232	1.54212
0.963968	1.38504
1.07845	1.49966
0.881079	1.06722
0.895733	1.21974
1.04306	1.66275
0.758236	1.0031
0.922323	1.28985
0.771213	0.870529
0.905117	1.30305
0.917574	1.51183
0.781197	0.843061
0.723232	0.938517
0.802728	1.02933
0.772897	1.08384
0.860033	1.40646
0.686778	0.826526
0.946938	1.23222
1.0556	1.59341
1.26551	1.67227
1.51403	2.3931
1.36885	2.01079
1.18792	1.6926
1.28282	2.04438
1.16691	1.57087
1.17871	1.75032
1.22176	1.65992
1.36639	2.35283
1.21437	1.57675
1.53986	2.53867
1.20487	1.74127
1.38251	2.1437
1.33562	2.01564
1.16241	1.60703
1.15133	1.53333
1.13806	1.99292
1.03601	1.30735
0.994171	1.42634
1.07165	1.82923
0.904085	1.45048
0.783028	0.893308
1.19396	2.25632
1.03441	1.92716
0.98291	1.51543
0.977388	1.50188
0.968456	1.31576
0.853309	1.24921
0.842962	1.07718
0.962771	1.81145
0.84157	1.27446
0.869255	1.11411
0.955027	1.5067
0.845854	1.497
0.672782	0.770976
0.712567	0.904486
0.696488	1.10166
0.752815	1.16597
1.76493	2.97289
1.19972	1.9258
1.3533	1.91109
1.20113	1.73731
1.46958	2.21009
1.08293	1.32063
1.26276	1.87381
1.41665	2.09588
1.43577	2.51222
1.38963	2.03678
1.19897	1.74284
1.14314	1.92453
1.25707	1.91048
1.15591	1.66347
1.0413	1.53988
1.15888	1.5554
1.05816	1.54228
0.911908	1.10786
1.09648	1.83511
1.02455	1.51957
0.970286	1.17321
0.959504	1.38324
0.856526	0.960069
0.909364	1.10478
0.858688	1.29404
1.04822	1.33034
0.861019	1.24223
0.991436	1.56123
0.926004	1.52317
0.924309	1.18645
0.794047	0.972834
0.828214	1.41637
0.986131	1.83841
0.792474	1.06991
0.792069	1.16545
0.9447	1.64794
0.888533	1.65007
0.82437	1.09675
0.666248	0.783606
1.31609	1.31176
1.13887	1.62351
1.69066	2.94537
1.37088	2.04077
1.14903	1.38484
1.1631	1.80994
1.08485	1.62939
0.987065	1.35143
1.26073	1.96467
1.22069	1.58076
1.21087	1.75678
1.36169	2.04784
1.1165	1.51642
1.04516	1.5262
1.13877	1.78118
1.08606	1.45562
1.16713	1.58219
1.07617	1.44051
1.11633	1.74555
0.885605	0.964817
0.966104	1.20033
0.996414	1.36906
0.959932	1.44467
0.788903	0.916783
0.848343	1.17667
0.957891	1.53569
0.809581	1.27567
0.904452	1.18331
1.0228	1.71079
0.912804	1.32757
0.964126	1.24024
0.859153	1.17874
0.782395	1.03356
0.785182	1.31039
0.75687	1.18844
0.769744	0.96296
0.6732	0.734446
0.743127	0.932578
0.727963	0.970264
0.851633	1.27865
0.959408	1.61771
1.6192	3.43249
1.4274	2.05237
1.3858	2.08496
1.43557	2.27506
1.33778	2.48728
1.18667	1.68366
1.33984	1.96733
1.05821	1.38605
0.984095	1.29895
0.963482	1.19592
1.09401	1.99389
1.06994	1.55671
1.077	1.59593
0.981813	1.22319
0.974951	1.51293
0.918849	1.01964
1.02405	1.47356
1.01401	1.49675
0.936514	1.15686
0.962014	1.46639
1.17782	1.90131
1.1469	1.73658
0.989147	1.34962
0.787015	1.26616
0.796544	0.937756
0.943995	1.47328
1.19377	1.82491
0.843904	1.10359
0.983544	1.95076
0.79343	0.958405
0.77657	1.01673
0.658003	0.623537
0.847208	1.69923
0.726696	0.854051
0.813283	1.29478
0.81057	1.31882
0.77948	1.14278
0.747891	0.905988
0.767925	0.853444
1.10485	1.88628
1.27214	2.36105
1.59646	2.29818
1.25301	1.6939
1.69486	2.5454
1.41172	2.20431
1.28459	2.17078
1.49433	2.1559
1.01267	1.27291
1.29524	1.64217
1.15344	1.59294
0.985084	1.33941
1.18768	1.95325
1.22912	1.80592
0.890772	1.02701
1.03472	1.30624
1.08653	1.41473
1.09075	1.63263
1.02019	1.34326
1.16728	1.88401
1.01584	1.50619
1.11717	1.49133
0.959431	1.32424
0.965796	1.30183
0.933371	1.37822
0.860191	1.16603
0.915023	1.21098
0.92189	1.49758
0.825695	1.0188
0.980119	1.3879
0.876848	1.24211
0.890231	1.21921
0.699402	0.960416
0.700955	0.873403
0.850311	1.34442
0.65285	0.880994
0.772185	1.01543
0.835545	1.24408
0.892014	2.07281
0.769636	1.24396
0.42082	0.0620373
1.37234	2.09786
1.27163	1.7739
1.2139	1.50704
1.28469	2.04702
1.34588	1.9587
1.30776	1.79672
1.29374	2.16463
0.972424	1.30413
0.952708	1.39471
0.909993	1.24164
0.911283	1.13818
0.946488	1.14764
1.20404	2.0572
0.913565	1.05935
1.17841	1.768
1.04623	1.54716
0.976391	1.13255
0.911195	1.19541
0.970637	1.27792
1.04146	1.54276
1.02232	1.5068
0.922443	1.06052
1.01782	1.51229
1.02749	1.43308
1.18029	1.80313
0.871209	0.975547
0.929324	1.30917
[truncated: 16,429 more rows]
